# Supplementary material for: Decacarbon­yl[μ4-(ethane-1,2-diyl­dinitrilo)­tetra­kis­(methane­thiol­ato)]bis(triphenyl­phosphane)tetra­iron(2 Fe—Fe)
Source: Acta Crystallogr Sect E Struct Rep Online. 2012 Jan 7;68(Pt 2):m118. doi: 10.1107/S160053681105584X (PMC3274859; doi:10.1107/S160053681105584X)
Supplement: Supplementary file 1 [file e-68-0m118-sup1.cif]

##############################################################################
#                                                                            #
# This CIF contains the data in a paper accepted for publication in          #
# Acta Crystallographica Section E. It conforms to the requirements of       #
# Notes for Authors for Acta Crystallographica Section E, and has been       #
# peer reviewed under the auspices of the IUCr Commission on Journals.       #
#                                                                            #
# Full details of the Crystallographic Information File format               #
# are given in the paper "The Crystallographic Information File (CIF):       #
# a New Standard Archive File for Crystallography" by S. R. Hall, F. H.      #
# Allen and I. D. Brown [Acta Cryst. (1991), A47, 655-685].                  #
#                                                                            #
# The current version of the core CIF dictionary is obtainable from          #
# ftp://ftp.iucr.org/pub/cif_core.dic.                                       #
#                                                                            #
# Software is freely available for graphical display of the structure(s)     #
# in this CIF. For information consult the CIF software page                 #
# http://www.iucr.org/resources/cif/software.                                #
#                                                                            #
# This file may be used for bona fide research purposes within the           #
# scientific community so long as proper attribution is given to the journal # 
# article from which it was obtained.                                        #
#                                                                            #
##############################################################################
data_I
_audit_creation_method     SHELXL-97
_chemical_name_systematic
;
Decacarbonyl[\m~4~-(ethane-1,2-diyldinitrilo)tetrakis(methanethiolato)]
bis(triphenylphosphane)tetrairon(2 <i>Fe</i>---<i>Fe</i>)
;
_chemical_name_common     ?
_chemical_formula_moiety     'C52 H42 Fe4 N2 O10 P2 S4'
_chemical_formula_sum     'C52 H42 Fe4 N2 O10 P2 S4'
_chemical_formula_iupac     '[Fe4 (C6 H12 N2 S4) (C18 H15 P)2 (C O)10]'
_chemical_formula_weight     1268.46
_chemical_melting_point     ?
_symmetry_cell_setting     triclinic
_symmetry_space_group_name_H-M     'P -1'
_symmetry_space_group_name_Hall     '-P 1'
loop_
    _symmetry_equiv_pos_as_xyz
    'x, y, z'
    '-x, -y, -z'
_cell_length_a     10.854(2)
_cell_length_b     11.995(2)
_cell_length_c     12.202(3)
_cell_angle_alpha     63.257(3)
_cell_angle_beta     71.881(3)
_cell_angle_gamma     74.736(3)
_cell_volume     1334.0(5)
_cell_formula_units_Z     1
_cell_measurement_reflns_used     1603
_cell_measurement_theta_min     2.36
_cell_measurement_theta_max     22.12
_cell_measurement_temperature     296(2)
_exptl_crystal_description     block
_exptl_crystal_colour     red
_exptl_crystal_size_max     0.30
_exptl_crystal_size_mid     0.20
_exptl_crystal_size_min     0.15
_exptl_crystal_density_diffrn     1.579
_exptl_crystal_density_meas     ?
_exptl_crystal_density_method     'not measured'
_exptl_crystal_F_000     646
_exptl_absorpt_coefficient_mu     1.342
_exptl_absorpt_correction_type     multi-scan
_exptl_absorpt_process_details     '(SADABS; Sheldrick, 1996)'
_exptl_absorpt_correction_T_min     0.732
_exptl_absorpt_correction_T_max     0.818
_exptl_special_details     ?
_diffrn_ambient_temperature     296(2)
_diffrn_radiation_type     MoK\a
_diffrn_radiation_wavelength     0.71073
_diffrn_radiation_source     'fine-focus sealed tube'
_diffrn_radiation_monochromator     graphite
_diffrn_measurement_device_type     'Bruker SMART CCD area-detector'
_diffrn_measurement_method     'phi and omega scans'
_diffrn_detector_area_resol_mean     ?
_diffrn_reflns_number     7640
_diffrn_reflns_av_R_equivalents     0.0716
_diffrn_reflns_av_sigmaI/netI     0.1097
_diffrn_reflns_theta_min     1.92
_diffrn_reflns_theta_max     26.09
_diffrn_reflns_theta_full     26.09
_diffrn_measured_fraction_theta_max     0.968
_diffrn_measured_fraction_theta_full     0.968
_diffrn_reflns_limit_h_min     -13
_diffrn_reflns_limit_h_max     11
_diffrn_reflns_limit_k_min     -14
_diffrn_reflns_limit_k_max     13
_diffrn_reflns_limit_l_min     -14
_diffrn_reflns_limit_l_max     15
_diffrn_standards_number     0
_diffrn_standards_interval_count     .
_diffrn_standards_interval_time     .
_diffrn_standards_decay_%     ?
_refine_special_details
;
 Refinement of F^2^ against ALL reflections.  The weighted R-factor wR and
 goodness of fit S are based on F^2^, conventional R-factors R are based
 on F, with F set to zero for negative F^2^. The threshold expression of
 F^2^ > 2sigma(F^2^) is used only for calculating R-factors(gt) etc. and is
 not relevant to the choice of reflections for refinement.  R-factors based
 on F^2^ are statistically about twice as large as those based on F, and R-
 factors based on ALL data will be even larger.
;
_reflns_number_total     5124
_reflns_number_gt     3098
_reflns_threshold_expression     I>2\s(I)
_refine_ls_structure_factor_coef     Fsqd
_refine_ls_matrix_type     full
_refine_ls_R_factor_all     0.0972
_refine_ls_R_factor_gt     0.0554
_refine_ls_wR_factor_gt     0.0821
_refine_ls_wR_factor_ref     0.0900
_refine_ls_goodness_of_fit_ref     1.008
_refine_ls_restrained_S_all     1.008
_refine_ls_number_reflns     5124
_refine_ls_number_parameters     334
_refine_ls_number_restraints     0
_refine_ls_hydrogen_treatment     constr
_refine_ls_weighting_scheme     calc
_refine_ls_weighting_details
                 'calc w=1/[\s^2^(Fo^2^)+(0.0050P)^2^] where P=(Fo^2^+2Fc^2^)/3'
_atom_sites_solution_hydrogens     geom
_atom_sites_solution_primary     direct
_atom_sites_solution_secondary     difmap
_refine_ls_shift/su_max     0.000
_refine_ls_shift/su_mean     0.000
_refine_diff_density_max     0.555
_refine_diff_density_min     -0.610
_refine_ls_extinction_method     none
_refine_ls_extinction_coef     ?
loop_
    _atom_type_symbol
    _atom_type_description
    _atom_type_scat_dispersion_real
    _atom_type_scat_dispersion_imag
    _atom_type_scat_source
    'C' 'C' 0.0033 0.0016
                         'International Tables Vol C Tables 4.2.6.8 and 6.1.1.4'
    'H' 'H' 0.0000 0.0000
                         'International Tables Vol C Tables 4.2.6.8 and 6.1.1.4'
    'N' 'N' 0.0061 0.0033
                         'International Tables Vol C Tables 4.2.6.8 and 6.1.1.4'
    'O' 'O' 0.0106 0.0060
                         'International Tables Vol C Tables 4.2.6.8 and 6.1.1.4'
    'P' 'P' 0.1023 0.0942
                         'International Tables Vol C Tables 4.2.6.8 and 6.1.1.4'
    'S' 'S' 0.1246 0.1234
                         'International Tables Vol C Tables 4.2.6.8 and 6.1.1.4'
    'Fe' 'Fe' 0.3463 0.8444
                         'International Tables Vol C Tables 4.2.6.8 and 6.1.1.4'
_computing_data_collection     'SMART (Bruker, 2007)'
_computing_cell_refinement     'SAINT (Bruker, 2007)'
_computing_data_reduction     'SAINT (Bruker, 2007)'
_computing_structure_solution     'SHELXS97 (Sheldrick, 2008)'
_computing_structure_refinement     'SHELXL97 (Sheldrick, 2008)'
_computing_molecular_graphics     'SHELXTL (Sheldrick, 2008)'
_computing_publication_material     'SHELXTL (Sheldrick, 2008)'
loop_
    _atom_site_type_symbol
    _atom_site_label
    _atom_site_fract_x
    _atom_site_fract_y
    _atom_site_fract_z
    _atom_site_U_iso_or_equiv
    _atom_site_adp_type
    _atom_site_calc_flag
    _atom_site_refinement_flags
    _atom_site_occupancy
    _atom_site_symmetry_multiplicity
    _atom_site_disorder_assembly
    _atom_site_disorder_group
    Fe Fe1 0.15320(7) 0.23740(6) 0.47610(6) 0.0398(2) Uani d . 1 1 . .
    Fe Fe2 0.30658(7) 0.34428(7) 0.26923(6) 0.0454(2) Uani d . 1 1 . .
    P P1 0.08582(12) 0.15121(11) 0.68873(11) 0.0381(3) Uani d . 1 1 . .
    S S2 0.37365(12) 0.20598(11) 0.44901(11) 0.0431(3) Uani d . 1 1 . .
    S S1 0.17511(12) 0.44442(11) 0.39346(11) 0.0456(3) Uani d . 1 1 . .
    C C26 0.1553(4) 0.2004(5) 0.7753(4) 0.0370(12) Uani d . 1 1 . .
    C C25 -0.0910(4) 0.1748(4) 0.7554(4) 0.0385(12) Uani d . 1 1 . .
    N N1 0.4172(4) 0.4284(4) 0.4331(3) 0.0444(11) Uani d . 1 1 . .
    C C24 0.0359(5) -0.1018(5) 0.8356(4) 0.0471(13) Uani d . 1 1 . .
    H H24A -0.0485 -0.0687 0.8661 0.057 Uiso calc R 1 1 . .
    C C23 0.1836(5) 0.3697(5) 0.8167(4) 0.0488(14) Uani d . 1 1 . .
    H H23A 0.1648 0.4544 0.8036 0.059 Uiso calc R 1 1 . .
    O O4 -0.0977(4) 0.3248(4) 0.4041(3) 0.0736(12) Uani d . 1 1 . .
    O O2 0.5107(4) 0.5091(4) 0.1278(3) 0.0767(13) Uani d . 1 1 . .
    C C22 0.2369(5) 0.1175(5) 0.8561(4) 0.0501(14) Uani d . 1 1 . .
    H H22A 0.2553 0.0326 0.8701 0.060 Uiso calc R 1 1 . .
    C C8 0.5101(5) 0.4944(5) 0.4367(4) 0.0556(15) Uani d . 1 1 . .
    H H8A 0.5050 0.5787 0.3706 0.067 Uiso calc R 1 1 . .
    H H8B 0.5978 0.4510 0.4177 0.067 Uiso calc R 1 1 . .
    C C21 0.1301(4) 0.3260(5) 0.7571(4) 0.0445(13) Uani d . 1 1 . .
    H H21A 0.0757 0.3823 0.7035 0.053 Uiso calc R 1 1 . .
    C C7 0.4326(5) 0.2940(5) 0.5059(4) 0.0510(14) Uani d . 1 1 . .
    H H7A 0.3858 0.2775 0.5924 0.061 Uiso calc R 1 1 . .
    H H7B 0.5247 0.2633 0.5058 0.061 Uiso calc R 1 1 . .
    C C5 0.1659(5) 0.0983(5) 0.4589(4) 0.0543(15) Uani d . 1 1 . .
    C C20 -0.1759(5) 0.1481(4) 0.7106(4) 0.0519(14) Uani d . 1 1 . .
    H H20A -0.1429 0.1233 0.6436 0.062 Uiso calc R 1 1 . .
    O O3 0.4167(4) 0.1517(4) 0.1686(4) 0.0926(14) Uani d . 1 1 . .
    C C6 0.2828(5) 0.4894(5) 0.4487(4) 0.0541(15) Uani d . 1 1 . .
    H H6A 0.2823 0.5799 0.4046 0.065 Uiso calc R 1 1 . .
    H H6B 0.2473 0.4714 0.5374 0.065 Uiso calc R 1 1 . .
    C C19 -0.1426(5) 0.2119(4) 0.8561(4) 0.0475(13) Uani d . 1 1 . .
    H H19A -0.0870 0.2290 0.8894 0.057 Uiso calc R 1 1 . .
    C C18 0.1256(5) -0.0211(4) 0.7533(4) 0.0408(12) Uani d . 1 1 . .
    C C3 0.3731(5) 0.2276(5) 0.2085(5) 0.0573(15) Uani d . 1 1 . .
    C C17 -0.3569(5) 0.1958(5) 0.8585(5) 0.0648(16) Uani d . 1 1 . .
    H H17A -0.4467 0.2036 0.8924 0.078 Uiso calc R 1 1 . .
    C C16 0.2516(5) -0.0765(5) 0.7143(4) 0.0537(15) Uani d . 1 1 . .
    H H16A 0.3153 -0.0254 0.6604 0.064 Uiso calc R 1 1 . .
    C C2 0.4311(5) 0.4440(5) 0.1847(4) 0.0544(15) Uani d . 1 1 . .
    C C4 0.0004(6) 0.2890(5) 0.4372(5) 0.0513(14) Uani d . 1 1 . .
    C C15 0.2905(5) 0.1613(5) 0.9155(4) 0.0548(15) Uani d . 1 1 . .
    H H15A 0.3445 0.1054 0.9697 0.066 Uiso calc R 1 1 . .
    C C14 0.1934(6) -0.2823(5) 0.8335(5) 0.0593(16) Uani d . 1 1 . .
    H H14A 0.2159 -0.3694 0.8606 0.071 Uiso calc R 1 1 . .
    C C13 0.0692(6) -0.2307(5) 0.8735(5) 0.0600(16) Uani d . 1 1 . .
    H H13A 0.0064 -0.2830 0.9270 0.072 Uiso calc R 1 1 . .
    C C12 0.2649(5) 0.2874(6) 0.8954(5) 0.0560(16) Uani d . 1 1 . .
    H H12A 0.3025 0.3164 0.9348 0.067 Uiso calc R 1 1 . .
    C C11 -0.2760(5) 0.2232(5) 0.9060(5) 0.0609(16) Uani d . 1 1 . .
    H H11A -0.3105 0.2494 0.9720 0.073 Uiso calc R 1 1 . .
    C C10 -0.3078(5) 0.1569(5) 0.7613(5) 0.0584(15) Uani d . 1 1 . .
    H H10A -0.3634 0.1367 0.7304 0.070 Uiso calc R 1 1 . .
    C C1 0.1951(5) 0.4157(6) 0.1694(5) 0.0597(16) Uani d . 1 1 . .
    C C9 0.2834(5) -0.2050(5) 0.7537(5) 0.0616(16) Uani d . 1 1 . .
    H H9A 0.3680 -0.2394 0.7253 0.074 Uiso calc R 1 1 . .
    O O1 0.1203(4) 0.4602(4) 0.1054(3) 0.0830(13) Uani d . 1 1 . .
    O O5 0.1750(4) 0.0079(4) 0.4432(4) 0.0970(15) Uani d . 1 1 . .
loop_
    _atom_site_aniso_label
    _atom_site_aniso_U_11
    _atom_site_aniso_U_22
    _atom_site_aniso_U_33
    _atom_site_aniso_U_12
    _atom_site_aniso_U_13
    _atom_site_aniso_U_23
    Fe1 0.0444(5) 0.0435(5) 0.0331(4) -0.0135(4) -0.0038(4) -0.0161(4)
    Fe2 0.0527(5) 0.0477(5) 0.0316(4) -0.0118(4) -0.0030(4) -0.0141(4)
    P1 0.0382(8) 0.0400(8) 0.0348(7) -0.0102(6) -0.0030(6) -0.0147(6)
    S2 0.0446(8) 0.0442(8) 0.0371(7) -0.0105(6) -0.0037(6) -0.0147(6)
    S1 0.0502(9) 0.0410(8) 0.0427(8) -0.0092(6) -0.0071(7) -0.0149(6)
    C26 0.035(3) 0.043(3) 0.027(3) -0.016(2) 0.002(2) -0.010(2)
    C25 0.035(3) 0.038(3) 0.037(3) -0.009(2) -0.002(2) -0.012(2)
    N1 0.042(3) 0.045(3) 0.045(3) -0.020(2) 0.000(2) -0.017(2)
    C24 0.042(3) 0.045(3) 0.044(3) -0.013(3) 0.004(3) -0.014(3)
    C23 0.048(3) 0.058(4) 0.045(3) -0.017(3) -0.001(3) -0.026(3)
    O4 0.062(3) 0.091(3) 0.068(3) -0.011(2) -0.024(2) -0.027(2)
    O2 0.074(3) 0.077(3) 0.062(3) -0.037(2) 0.006(2) -0.013(2)
    C22 0.048(3) 0.047(3) 0.046(3) -0.012(3) -0.009(3) -0.008(3)
    C8 0.065(4) 0.071(4) 0.036(3) -0.041(3) 0.005(3) -0.020(3)
    C21 0.040(3) 0.053(3) 0.038(3) -0.014(3) -0.001(2) -0.017(3)
    C7 0.047(3) 0.062(4) 0.038(3) -0.016(3) 0.000(3) -0.016(3)
    C5 0.055(4) 0.068(4) 0.049(3) -0.022(3) -0.003(3) -0.030(3)
    C20 0.055(4) 0.058(4) 0.050(3) -0.022(3) -0.009(3) -0.022(3)
    O3 0.120(4) 0.095(3) 0.076(3) -0.006(3) -0.013(3) -0.056(3)
    C6 0.071(4) 0.044(3) 0.048(3) -0.021(3) -0.001(3) -0.021(3)
    C19 0.045(3) 0.055(3) 0.039(3) -0.012(3) -0.002(3) -0.018(3)
    C18 0.043(3) 0.045(3) 0.032(3) -0.013(3) 0.000(2) -0.016(2)
    C3 0.072(4) 0.060(4) 0.039(3) -0.015(3) -0.005(3) -0.021(3)
    C17 0.034(3) 0.068(4) 0.068(4) -0.012(3) 0.001(3) -0.013(3)
    C16 0.049(4) 0.044(3) 0.051(3) -0.014(3) 0.006(3) -0.012(3)
    C2 0.064(4) 0.054(4) 0.042(3) -0.005(3) -0.017(3) -0.015(3)
    C4 0.063(4) 0.053(4) 0.042(3) -0.023(3) -0.008(3) -0.018(3)
    C15 0.050(4) 0.065(4) 0.046(3) -0.016(3) -0.021(3) -0.008(3)
    C14 0.076(5) 0.036(3) 0.056(4) -0.014(3) -0.003(3) -0.015(3)
    C13 0.065(4) 0.049(4) 0.053(4) -0.029(3) 0.004(3) -0.009(3)
    C12 0.047(4) 0.086(5) 0.051(3) -0.032(3) -0.002(3) -0.035(3)
    C11 0.046(4) 0.070(4) 0.053(4) -0.007(3) 0.010(3) -0.027(3)
    C10 0.052(4) 0.067(4) 0.060(4) -0.023(3) -0.015(3) -0.020(3)
    C1 0.063(4) 0.078(4) 0.033(3) -0.019(3) -0.005(3) -0.017(3)
    C9 0.053(4) 0.053(4) 0.058(4) -0.003(3) 0.005(3) -0.018(3)
    O1 0.089(3) 0.098(3) 0.058(3) -0.009(3) -0.030(2) -0.022(2)
    O5 0.137(4) 0.082(3) 0.101(3) -0.030(3) -0.019(3) -0.059(3)
_geom_special_details
;
 All esds (except the esd in the dihedral angle between two l.s. planes)
 are estimated using the full covariance matrix.  The cell esds are taken
 into account individually in the estimation of esds in distances, angles
 and torsion angles; correlations between esds in cell parameters are only
 used when they are defined by crystal symmetry.  An approximate (isotropic)
 treatment of cell esds is used for estimating esds involving l.s. planes.
;
loop_
    _geom_bond_atom_site_label_1
    _geom_bond_atom_site_label_2
    _geom_bond_site_symmetry_2
    _geom_bond_distance
    _geom_bond_publ_flag
    Fe1 C5 . 1.739(6) ?
    Fe1 C4 . 1.745(7) ?
    Fe1 S2 . 2.2624(14) ?
    Fe1 P1 . 2.2670(14) ?
    Fe1 S1 . 2.2694(13) ?
    Fe2 C1 . 1.765(6) ?
    Fe2 C3 . 1.760(6) ?
    Fe2 C2 . 1.788(6) ?
    Fe2 S1 . 2.2723(14) ?
    Fe2 S2 . 2.2743(14) ?
    P1 C26 . 1.823(5) ?
    P1 C18 . 1.835(4) ?
    P1 C25 . 1.839(4) ?
    S2 C7 . 1.816(6) ?
    S1 C6 . 1.812(4) ?
    C26 C21 . 1.385(6) ?
    C26 C22 . 1.391(6) ?
    C25 C20 . 1.370(7) ?
    C25 C19 . 1.398(6) ?
    N1 C7 . 1.441(5) ?
    N1 C6 . 1.443(5) ?
    N1 C8 . 1.461(5) ?
    C24 C13 . 1.377(6) ?
    C24 C18 . 1.387(5) ?
    C24 H24A . 0.9300 ?
    C23 C12 . 1.376(6) ?
    C23 C21 . 1.380(6) ?
    C23 H23A . 0.9300 ?
    O4 C4 . 1.156(5) ?
    O2 C2 . 1.154(7) ?
    C22 C15 . 1.377(6) ?
    C22 H22A . 0.9300 ?
    C8 C8 2_666 1.552(8) ?
    C8 H8A . 0.9700 ?
    C8 H8B . 0.9700 ?
    C21 H21A . 0.9300 ?
    C7 H7A . 0.9700 ?
    C7 H7B . 0.9700 ?
    C5 O5 . 1.152(5) ?
    C20 C10 . 1.368(8) ?
    C20 H20A . 0.9300 ?
    O3 C3 . 1.142(5) ?
    C6 H6A . 0.9700 ?
    C6 H6B . 0.9700 ?
    C19 C11 . 1.381(6) ?
    C19 H19A . 0.9300 ?
    C18 C16 . 1.393(6) ?
    C17 C11 . 1.360(7) ?
    C17 C10 . 1.373(7) ?
    C17 H17A . 0.9300 ?
    C16 C9 . 1.370(6) ?
    C16 H16A . 0.9300 ?
    C15 C12 . 1.385(6) ?
    C15 H15A . 0.9300 ?
    C14 C9 . 1.360(6) ?
    C14 C13 . 1.368(6) ?
    C14 H14A . 0.9300 ?
    C13 H13A . 0.9300 ?
    C12 H12A . 0.9300 ?
    C11 H11A . 0.9300 ?
    C10 H10A . 0.9300 ?
    C1 O1 . 1.157(6) ?
    C9 H9A . 0.9300 ?
loop_
    _geom_angle_atom_site_label_1
    _geom_angle_atom_site_label_2
    _geom_angle_atom_site_label_3
    _geom_angle_site_symmetry_1
    _geom_angle_site_symmetry_3
    _geom_angle
    _geom_angle_publ_flag
    C5 Fe1 C4 . . 90.6(2) ?
    C5 Fe1 S2 . . 88.79(16) ?
    C4 Fe1 S2 . . 158.94(18) ?
    C5 Fe1 P1 . . 94.85(16) ?
    C4 Fe1 P1 . . 99.09(16) ?
    S2 Fe1 P1 . . 102.17(5) ?
    C5 Fe1 S1 . . 150.83(16) ?
    C4 Fe1 S1 . . 86.21(15) ?
    S2 Fe1 S1 . . 84.04(4) ?
    P1 Fe1 S1 . . 114.29(5) ?
    C1 Fe2 C3 . . 91.5(2) ?
    C1 Fe2 C2 . . 100.9(2) ?
    C3 Fe2 C2 . . 99.1(2) ?
    C1 Fe2 S1 . . 88.47(17) ?
    C3 Fe2 S1 . . 160.45(16) ?
    C2 Fe2 S1 . . 100.14(16) ?
    C1 Fe2 S2 . . 154.73(16) ?
    C3 Fe2 S2 . . 88.13(17) ?
    C2 Fe2 S2 . . 104.11(16) ?
    S1 Fe2 S2 . . 83.70(5) ?
    C26 P1 C18 . . 104.7(2) ?
    C26 P1 C25 . . 103.0(2) ?
    C18 P1 C25 . . 102.3(2) ?
    C26 P1 Fe1 . . 116.21(13) ?
    C18 P1 Fe1 . . 111.65(14) ?
    C25 P1 Fe1 . . 117.26(15) ?
    C7 S2 Fe1 . . 114.11(16) ?
    C7 S2 Fe2 . . 108.06(16) ?
    Fe1 S2 Fe2 . . 67.70(4) ?
    C6 S1 Fe1 . . 118.03(16) ?
    C6 S1 Fe2 . . 106.23(17) ?
    Fe1 S1 Fe2 . . 67.62(4) ?
    C21 C26 C22 . . 118.8(4) ?
    C21 C26 P1 . . 118.9(4) ?
    C22 C26 P1 . . 122.7(4) ?
    C20 C25 C19 . . 118.3(4) ?
    C20 C25 P1 . . 119.3(4) ?
    C19 C25 P1 . . 122.8(3) ?
    C7 N1 C6 . . 113.8(4) ?
    C7 N1 C8 . . 115.0(4) ?
    C6 N1 C8 . . 114.1(4) ?
    C13 C24 C18 . . 121.0(4) ?
    C13 C24 H24A . . 119.5 ?
    C18 C24 H24A . . 119.5 ?
    C12 C23 C21 . . 120.0(5) ?
    C12 C23 H23A . . 120.0 ?
    C21 C23 H23A . . 120.0 ?
    C15 C22 C26 . . 120.0(4) ?
    C15 C22 H22A . . 120.0 ?
    C26 C22 H22A . . 120.0 ?
    N1 C8 C8 . 2_666 115.5(4) ?
    N1 C8 H8A . . 108.4 ?
    C8 C8 H8A 2_666 . 108.4 ?
    N1 C8 H8B . . 108.4 ?
    C8 C8 H8B 2_666 . 108.4 ?
    H8A C8 H8B . . 107.5 ?
    C23 C21 C26 . . 121.6(5) ?
    C23 C21 H21A . . 119.5 ?
    C26 C21 H21A . . 119.5 ?
    N1 C7 S2 . . 114.2(3) ?
    N1 C7 H7A . . 108.8 ?
    S2 C7 H7A . . 108.8 ?
    N1 C7 H7B . . 108.8 ?
    S2 C7 H7B . . 108.8 ?
    H7A C7 H7B . . 107.7 ?
    O5 C5 Fe1 . . 177.9(5) ?
    C10 C20 C25 . . 121.5(5) ?
    C10 C20 H20A . . 119.3 ?
    C25 C20 H20A . . 119.3 ?
    N1 C6 S1 . . 115.5(3) ?
    N1 C6 H6A . . 108.4 ?
    S1 C6 H6A . . 108.4 ?
    N1 C6 H6B . . 108.4 ?
    S1 C6 H6B . . 108.4 ?
    H6A C6 H6B . . 107.5 ?
    C11 C19 C25 . . 120.0(4) ?
    C11 C19 H19A . . 120.0 ?
    C25 C19 H19A . . 120.0 ?
    C24 C18 C16 . . 117.2(4) ?
    C24 C18 P1 . . 123.6(4) ?
    C16 C18 P1 . . 119.2(3) ?
    O3 C3 Fe2 . . 179.8(6) ?
    C11 C17 C10 . . 120.5(5) ?
    C11 C17 H17A . . 119.8 ?
    C10 C17 H17A . . 119.8 ?
    C9 C16 C18 . . 121.1(4) ?
    C9 C16 H16A . . 119.4 ?
    C18 C16 H16A . . 119.4 ?
    O2 C2 Fe2 . . 178.3(4) ?
    O4 C4 Fe1 . . 176.3(4) ?
    C22 C15 C12 . . 120.7(5) ?
    C22 C15 H15A . . 119.6 ?
    C12 C15 H15A . . 119.6 ?
    C9 C14 C13 . . 119.4(5) ?
    C9 C14 H14A . . 120.3 ?
    C13 C14 H14A . . 120.3 ?
    C14 C13 C24 . . 120.5(4) ?
    C14 C13 H13A . . 119.8 ?
    C24 C13 H13A . . 119.8 ?
    C23 C12 C15 . . 119.5(4) ?
    C23 C12 H12A . . 120.3 ?
    C15 C12 H12A . . 120.3 ?
    C17 C11 C19 . . 119.9(5) ?
    C17 C11 H11A . . 119.7 ?
    C19 C11 H11A . . 119.7 ?
    C17 C10 C20 . . 119.2(5) ?
    C17 C10 H10A . . 120.4 ?
    C20 C10 H10A . . 120.4 ?
    O1 C1 Fe2 . . 178.3(5) ?
    C14 C9 C16 . . 120.7(5) ?
    C14 C9 H9A . . 119.6 ?
    C16 C9 H9A . . 119.6 ?
loop_
    _geom_torsion_atom_site_label_1
    _geom_torsion_atom_site_label_2
    _geom_torsion_atom_site_label_3
    _geom_torsion_atom_site_label_4
    _geom_torsion_site_symmetry_1
    _geom_torsion_site_symmetry_2
    _geom_torsion_site_symmetry_3
    _geom_torsion_site_symmetry_4
    _geom_torsion
    _geom_torsion_publ_flag
    C5 Fe1 P1 C26 . . . . 139.2(2) ?
    C4 Fe1 P1 C26 . . . . -129.4(2) ?
    S2 Fe1 P1 C26 . . . . 49.39(18) ?
    S1 Fe1 P1 C26 . . . . -39.52(18) ?
    C5 Fe1 P1 C18 . . . . 19.2(2) ?
    C4 Fe1 P1 C18 . . . . 110.6(2) ?
    S2 Fe1 P1 C18 . . . . -70.61(16) ?
    S1 Fe1 P1 C18 . . . . -159.52(15) ?
    C5 Fe1 P1 C25 . . . . -98.6(2) ?
    C4 Fe1 P1 C25 . . . . -7.2(2) ?
    S2 Fe1 P1 C25 . . . . 171.60(16) ?
    S1 Fe1 P1 C25 . . . . 82.94(19) ?
    C5 Fe1 S2 C7 . . . . -160.8(2) ?
    C4 Fe1 S2 C7 . . . . 110.8(5) ?
    P1 Fe1 S2 C7 . . . . -66.07(17) ?
    S1 Fe1 S2 C7 . . . . 47.55(17) ?
    C5 Fe1 S2 Fe2 . . . . 98.66(16) ?
    C4 Fe1 S2 Fe2 . . . . 10.2(4) ?
    P1 Fe1 S2 Fe2 . . . . -166.64(4) ?
    S1 Fe1 S2 Fe2 . . . . -53.08(5) ?
    C1 Fe2 S2 C7 . . . . -129.1(4) ?
    C3 Fe2 S2 C7 . . . . 141.5(2) ?
    C2 Fe2 S2 C7 . . . . 42.6(2) ?
    S1 Fe2 S2 C7 . . . . -56.34(16) ?
    C1 Fe2 S2 Fe1 . . . . -19.8(4) ?
    C3 Fe2 S2 Fe1 . . . . -109.24(16) ?
    C2 Fe2 S2 Fe1 . . . . 151.89(16) ?
    S1 Fe2 S2 Fe1 . . . . 52.97(4) ?
    C5 Fe1 S1 C6 . . . . -120.6(4) ?
    C4 Fe1 S1 C6 . . . . 155.0(2) ?
    S2 Fe1 S1 C6 . . . . -43.94(19) ?
    P1 Fe1 S1 C6 . . . . 56.75(19) ?
    C5 Fe1 S1 Fe2 . . . . -23.5(3) ?
    C4 Fe1 S1 Fe2 . . . . -107.90(15) ?
    S2 Fe1 S1 Fe2 . . . . 53.14(4) ?
    P1 Fe1 S1 Fe2 . . . . 153.83(5) ?
    C1 Fe2 S1 C6 . . . . -142.7(2) ?
    C3 Fe2 S1 C6 . . . . 127.2(5) ?
    C2 Fe2 S1 C6 . . . . -41.9(2) ?
    S2 Fe2 S1 C6 . . . . 61.38(16) ?
    C1 Fe2 S1 Fe1 . . . . 103.14(16) ?
    C3 Fe2 S1 Fe1 . . . . 13.1(5) ?
    C2 Fe2 S1 Fe1 . . . . -156.05(16) ?
    S2 Fe2 S1 Fe1 . . . . -52.84(5) ?
    C18 P1 C26 C21 . . . . -173.5(3) ?
    C25 P1 C26 C21 . . . . -66.9(4) ?
    Fe1 P1 C26 C21 . . . . 62.8(4) ?
    C18 P1 C26 C22 . . . . 8.7(4) ?
    C25 P1 C26 C22 . . . . 115.3(4) ?
    Fe1 P1 C26 C22 . . . . -115.0(3) ?
    C26 P1 C25 C20 . . . . 179.4(4) ?
    C18 P1 C25 C20 . . . . -72.2(4) ?
    Fe1 P1 C25 C20 . . . . 50.5(4) ?
    C26 P1 C25 C19 . . . . -4.5(4) ?
    C18 P1 C25 C19 . . . . 104.0(4) ?
    Fe1 P1 C25 C19 . . . . -133.4(3) ?
    C21 C26 C22 C15 . . . . -0.2(6) ?
    P1 C26 C22 C15 . . . . 177.6(3) ?
    C7 N1 C8 C8 . . . 2_666 -71.4(6) ?
    C6 N1 C8 C8 . . . 2_666 63.5(7) ?
    C12 C23 C21 C26 . . . . 0.4(7) ?
    C22 C26 C21 C23 . . . . 0.0(6) ?
    P1 C26 C21 C23 . . . . -177.8(3) ?
    C6 N1 C7 S2 . . . . 71.8(4) ?
    C8 N1 C7 S2 . . . . -153.9(3) ?
    Fe1 S2 C7 N1 . . . . -69.5(3) ?
    Fe2 S2 C7 N1 . . . . 3.5(4) ?
    C19 C25 C20 C10 . . . . 0.1(7) ?
    P1 C25 C20 C10 . . . . 176.4(4) ?
    C7 N1 C6 S1 . . . . -64.6(4) ?
    C8 N1 C6 S1 . . . . 160.1(3) ?
    Fe1 S1 C6 N1 . . . . 57.8(4) ?
    Fe2 S1 C6 N1 . . . . -15.1(4) ?
    C20 C25 C19 C11 . . . . -1.2(7) ?
    P1 C25 C19 C11 . . . . -177.4(4) ?
    C13 C24 C18 C16 . . . . -2.1(7) ?
    C13 C24 C18 P1 . . . . 175.2(4) ?
    C26 P1 C18 C24 . . . . 104.2(4) ?
    C25 P1 C18 C24 . . . . -2.7(4) ?
    Fe1 P1 C18 C24 . . . . -129.2(3) ?
    C26 P1 C18 C16 . . . . -78.5(4) ?
    C25 P1 C18 C16 . . . . 174.6(4) ?
    Fe1 P1 C18 C16 . . . . 48.0(4) ?
    C24 C18 C16 C9 . . . . 1.6(7) ?
    P1 C18 C16 C9 . . . . -175.8(4) ?
    C26 C22 C15 C12 . . . . -0.2(7) ?
    C9 C14 C13 C24 . . . . -1.0(8) ?
    C18 C24 C13 C14 . . . . 1.9(8) ?
    C21 C23 C12 C15 . . . . -0.8(7) ?
    C22 C15 C12 C23 . . . . 0.7(7) ?
    C10 C17 C11 C19 . . . . 0.2(8) ?
    C25 C19 C11 C17 . . . . 1.1(7) ?
    C11 C17 C10 C20 . . . . -1.3(8) ?
    C25 C20 C10 C17 . . . . 1.2(7) ?
    C13 C14 C9 C16 . . . . 0.4(8) ?
    C18 C16 C9 C14 . . . . -0.8(8) ?
loop_
    _geom_hbond_atom_site_label_D
    _geom_hbond_atom_site_label_H
    _geom_hbond_atom_site_label_A
    _geom_hbond_site_symmetry_A
    _geom_hbond_distance_DH
    _geom_hbond_distance_HA
    _geom_hbond_distance_DA
    _geom_hbond_angle_DHA
    C20 H20A O5 2_556 0.93 2.39 3.182(7) 143
data_global
_journal_date_recd_electronic     2011-12-19
_journal_date_accepted     2011-12-27
_journal_name_full     'Acta Crystallographica, Section E'
_journal_year     2012
_journal_volume     68
_journal_issue      2
_journal_page_first     m118
_journal_page_last     m118
_journal_paper_category     QM
_journal_paper_doi     10.1107/S160053681105584X
_journal_coeditor_code     CV5221
_publ_contact_author_name     'Wei-Ming Gao'
_publ_contact_author_address
;
Laboratory of Chemical Genomics, School of Chemical Biology and Biotechnology
Graduate School of Peking University
Shenzhen, Guangdong 518055
People's Republic of China
;
_publ_contact_author_email     'gaowm@pkusz.edu.cn, ljmmarise@163.com'
_publ_contact_author_fax     '+86-777-2808116'
_publ_contact_author_phone     '+86-777-2808116'
_publ_section_title
;\
Decacarbonyl[\m~4~-(ethane-1,2-diyldinitrilo)tetrakis(methanethiolato)]\
bis(triphenylphosphane)tetrairon(2 <i>Fe</i>---<i>Fe</i>)
;
loop_
    _publ_author_name
    _publ_author_footnote
    _publ_author_address
    'Gao, Wei-Ming' .
;
Laboratory of Chemical Genomics, School of Chemical Biology and Biotechnology
Graduate School of Peking University
Shenzhen, Guangdong 518055
People's Republic of China
;
    'Li, Jia-Ming' .
;
College of Chemistry and Chemical Engineering
Qinzhou University
Qinzhou, Guangxi 535000
People's Republic of China
;
