# Supplementary material for: Decacarbon­yl[μ4-(ethane-1,2-diyl­dinitrilo)­tetra­kis­(methane­thiol­ato)]bis(triphenyl­phosphane)tetra­iron(2 Fe—Fe)
Source: Acta Crystallogr Sect E Struct Rep Online. 2012 Jan 7;68(Pt 2):m118. doi: 10.1107/S160053681105584X (PMC3274859; doi:10.1107/S160053681105584X)
Supplement: Supplementary file 2 [file e-68-0m118-Isup2.hkl]

# 
# h,k,l, Fc-squared, Fo-squared, sigma(Fo-squared) and status flag 
# 
data_I
_shelx_title ' gwm in P-1' 
_shelx_refln_list_code          4 
_shelx_F_calc_maximum      165.84 
_exptl_crystal_F_000       646.00 
_reflns_d_resolution_high  0.8080 
 
loop_ 
 _symmetry_equiv_pos_as_xyz 
 'x, y, z' 
 '-x, -y, -z' 
 
_cell_length_a    10.8542 
_cell_length_b    11.9949 
_cell_length_c    12.2018 
_cell_angle_alpha  63.257 
_cell_angle_beta   71.881 
_cell_angle_gamma  74.736 
 
_shelx_F_squared_multiplier     1.000 
 
loop_ 
 _refln_index_h 
 _refln_index_k 
 _refln_index_l 
 _refln_F_squared_calc 
 _refln_F_squared_meas 
 _refln_F_squared_sigma 
 _refln_observed_status 
   2   0   0     9241.13    10343.98    113.91 o 
   3   0   0     3724.33     3828.37     48.42 o 
   4   0   0     4910.61     5021.18    110.27 o 
   5   0   0      869.19      874.50     55.71 o 
   6   0   0     1142.26     1014.37     46.13 o 
   7   0   0     1109.46     1082.73    132.65 o 
   8   0   0      110.82      104.48     26.23 o 
   9   0   0      720.58      740.95     88.63 o 
  10   0   0       10.65       19.57     22.82 o 
  11   0   0       67.54       84.10     39.05 o 
  12   0   0       36.30       51.88     39.80 o 
 -12   1   0       78.78       28.35     46.59 o 
 -11   1   0        5.15        0.99     33.16 o 
 -10   1   0      251.93      313.22     44.01 o 
  -9   1   0        0.78      -12.55     22.22 o 
  -8   1   0     1298.78     1339.69    103.72 o 
  -7   1   0        1.42       -5.35     15.65 o 
  -6   1   0     1316.66     1299.76     98.74 o 
  -5   1   0     1327.26     1321.61     84.83 o 
  -4   1   0     2524.41     2670.74    149.81 o 
  -3   1   0     2990.73     2831.23    294.15 o 
  -2   1   0      493.93      479.68     41.12 o 
  -1   1   0    27503.56    27546.16   3160.58 o 
   0   1   0     1053.69      902.41    169.54 o 
   1   1   0     3696.41     4024.37     67.32 o 
   2   1   0       23.57       15.78      5.20 o 
   3   1   0        1.44       14.97      6.11 o 
   4   1   0      171.44      171.62     27.53 o 
   5   1   0     3278.59     3158.26    103.30 o 
   6   1   0       36.59       33.00     23.88 o 
   7   1   0      550.02      542.71     57.37 o 
   8   1   0       66.99       59.10     22.65 o 
   9   1   0       10.46       21.61     22.88 o 
  10   1   0       16.25       10.92     23.21 o 
  11   1   0       71.45       63.16     32.20 o 
  12   1   0       69.17      121.99     41.03 o 
 -12   2   0        0.51      -12.77     42.12 o 
 -11   2   0       53.54       21.06     43.28 o 
 -10   2   0        3.52        3.81     31.84 o 
  -9   2   0      323.39      317.37     60.69 o 
  -8   2   0      497.77      507.79     82.99 o 
  -7   2   0     1902.00     1918.25    203.45 o 
  -6   2   0      194.46      179.53     17.90 o 
  -5   2   0      234.48      217.81     21.28 o 
  -4   2   0     1632.28     1528.14     79.30 o 
  -3   2   0       74.43       82.90     10.06 o 
  -2   2   0     1873.78     1796.55    111.98 o 
  -1   2   0     8884.14     8605.24   1078.95 o 
   0   2   0    11604.92    11040.33    916.70 o 
   1   2   0     1828.78     1795.35     33.21 o 
   2   2   0      256.62      290.14     17.80 o 
   3   2   0     7976.62     8359.47    184.14 o 
   4   2   0     4636.87     4427.50    169.46 o 
   5   2   0        9.14       -9.45     14.76 o 
   6   2   0      994.63      917.95     67.32 o 
   7   2   0      295.82      270.11     47.09 o 
   8   2   0      141.70      154.70     44.27 o 
   9   2   0        3.05       -2.82     28.35 o 
  10   2   0      401.14      386.07     51.07 o 
  11   2   0        0.80       40.10     29.79 o 
  12   2   0       10.39      -17.74     35.98 o 
 -11   3   0       74.21       86.55     49.25 o 
 -10   3   0       13.46       31.84     41.45 o 
  -9   3   0       65.61       62.84     41.45 o 
  -8   3   0      424.51      425.31     65.00 o 
  -7   3   0      539.34      553.24     79.84 o 
  -6   3   0       63.01       76.32     14.77 o 
  -5   3   0      184.93      225.29     20.92 o 
  -4   3   0      705.62      669.15     54.03 o 
  -3   3   0      294.49      276.62     16.39 o 
  -2   3   0      265.51      282.88     32.17 o 
  -1   3   0     1753.45     1692.67    223.68 o 
   0   3   0     6923.21     6367.50    471.91 o 
   1   3   0       77.89       80.75     23.96 o 
   2   3   0     1829.75     1872.88     48.67 o 
   3   3   0     1602.19     1585.39     41.99 o 
   4   3   0      641.52      613.00     28.27 o 
   5   3   0     1136.37     1033.02     35.93 o 
   6   3   0       55.13       66.33     12.84 o 
   7   3   0      182.01      177.42     43.61 o 
   8   3   0        0.55       22.72     29.51 o 
   9   3   0     2788.58     2809.06    143.10 o 
  10   3   0       60.91       79.09     48.92 o 
  11   3   0      298.39      317.87     71.80 o 
  12   3   0      212.03      305.76     76.44 o 
 -11   4   0        9.45        5.80     38.97 o 
 -10   4   0       15.83      -11.11     40.46 o 
  -9   4   0      216.17      238.11     60.85 o 
  -8   4   0      325.86      255.69     56.87 o 
  -7   4   0      359.50      325.33     58.37 o 
  -6   4   0        0.14        9.39     15.77 o 
  -5   4   0      788.20      936.43    164.32 o 
  -4   4   0      472.98      458.64     53.00 o 
  -3   4   0     7369.37     6835.74    801.38 o 
  -2   4   0      590.50      568.19     67.49 o 
  -1   4   0      524.28      454.22     28.12 o 
   0   4   0     1133.09     1044.00     99.51 o 
   1   4   0      484.91      443.94     24.04 o 
   2   4   0     2619.81     2679.28     56.79 o 
   3   4   0       98.92      114.55     16.52 o 
   4   4   0     5070.74     5055.36     84.76 o 
   5   4   0        7.07       -4.99      8.85 o 
   6   4   0     3344.57     3135.26    167.55 o 
   7   4   0        7.35       33.83     28.69 o 
   8   4   0     1128.51     1167.00     93.02 o 
   9   4   0      173.23      175.27     52.40 o 
  10   4   0     1047.11     1284.23    108.28 o 
  11   4   0       29.35        4.97     37.47 o 
  12   4   0        6.72       45.27     47.42 o 
 -10   5   0       45.70       55.55     50.08 o 
  -9   5   0       10.39       -1.33     36.31 o 
  -8   5   0      280.59      217.38     58.53 o 
  -7   5   0       35.75       14.59     33.00 o 
  -6   5   0      292.11      360.28     60.77 o 
  -5   5   0      286.61      293.49     74.28 o 
  -4   5   0     9073.04     8767.27   1088.49 o 
  -3   5   0      142.72      163.82     31.01 o 
  -2   5   0      418.65      310.80     62.59 o 
  -1   5   0       37.20       25.20     14.18 o 
   0   5   0      501.67      438.10     28.22 o 
   1   5   0       15.93        4.41      7.74 o 
   2   5   0     3960.92     3926.83     94.27 o 
   3   5   0      661.80      653.47     43.36 o 
   4   5   0      175.00      150.81     21.89 o 
   5   5   0     3508.75     3432.69     79.25 o 
   6   5   0       41.17       42.03     15.24 o 
   7   5   0       96.92       95.01     39.30 o 
   8   5   0      410.33      347.38     62.18 o 
   9   5   0      915.56      973.66     95.51 o 
  10   5   0        0.07       31.84     41.95 o 
  11   5   0      333.21      386.84     74.78 o 
  12   5   0       43.33      105.62     51.57 o 
 -10   6   0      146.69      198.65     70.80 o 
  -9   6   0      161.86      125.36     57.54 o 
  -8   6   0        4.28       -3.15     35.98 o 
  -7   6   0        0.79       -4.97     29.85 o 
  -6   6   0        0.58      -11.28     19.21 o 
  -5   6   0     3294.94     3502.36    512.78 o 
  -4   6   0       34.12       37.96     20.68 o 
  -3   6   0      809.55      713.63    154.46 o 
  -2   6   0      206.18      158.92     25.41 o 
  -1   6   0      375.11      331.26     31.23 o 
   0   6   0      498.15      448.12     22.60 o 
   1   6   0      188.69      160.45     19.90 o 
   2   6   0      268.33      226.12     23.97 o 
   3   6   0     1605.85     1547.42     54.41 o 
   4   6   0       61.36       59.77     16.18 o 
   5   6   0      825.11      795.88     43.35 o 
   6   6   0      556.01      560.69     47.67 o 
   7   6   0      598.05      597.59     73.46 o 
   8   6   0      189.84      226.00     56.05 o 
   9   6   0       13.44       47.75     40.79 o 
  10   6   0      729.65      804.03     97.33 o 
  11   6   0       31.77       28.35     43.28 o 
  12   6   0        6.45       38.30     44.94 o 
  -9   7   0        1.37      -31.17     34.49 o 
  -8   7   0       68.78        7.79     40.29 o 
  -7   7   0        3.06       17.58     33.99 o 
  -6   7   0      174.04      122.22     35.40 o 
  -5   7   0      453.45      463.60    118.31 o 
  -4   7   0      244.77      281.17     61.77 o 
  -3   7   0      439.48      353.21     38.79 o 
  -2   7   0        0.22        1.00     17.41 o 
  -1   7   0      596.01      539.93     83.40 o 
   0   7   0      281.57      273.08     34.74 o 
   1   7   0      220.61      193.88     22.60 o 
   2   7   0     1619.09     1476.14    105.62 o 
   3   7   0      357.72      330.37     31.36 o 
   4   7   0      236.76      249.63     42.86 o 
   5   7   0       49.86       35.27     26.28 o 
   6   7   0      606.57      558.44     42.10 o 
   7   7   0       62.15      108.77     44.77 o 
   8   7   0      226.31      229.49     57.04 o 
   9   7   0      645.77      686.80     90.53 o 
  10   7   0       79.84       52.89     54.39 o 
  11   7   0        4.23        0.83     44.44 o 
  -8   8   0       27.12       53.56     49.25 o 
  -7   8   0       58.72       48.09     46.93 o 
  -6   8   0       53.23       52.74     29.68 o 
  -5   8   0      315.79      291.70     42.30 o 
  -4   8   0      101.04       83.77     29.37 o 
  -3   8   0        0.94       28.43     21.66 o 
  -2   8   0       22.49       -9.88     17.43 o 
  -1   8   0      363.32      333.85     38.40 o 
   0   8   0        2.37       -8.29     15.09 o 
   1   8   0     1609.22     1701.09    100.48 o 
   2   8   0       31.12       18.96     15.58 o 
   3   8   0      631.69      639.95     64.09 o 
   4   8   0        0.23       17.20     17.35 o 
   5   8   0     2781.69     2651.18     86.47 o 
   6   8   0        6.39        2.79     18.68 o 
   7   8   0      371.57      477.21     72.29 o 
   8   8   0      213.27      263.98     65.00 o 
   9   8   0        2.26       -9.78     35.98 o 
  10   8   0        5.91        5.97     42.45 o 
  11   8   0        7.14       36.15     53.56 o 
  -7   9   0      129.09      141.77     59.03 o 
  -6   9   0       15.99        9.15     27.65 o 
  -5   9   0       21.53       45.65     29.08 o 
  -4   9   0       19.77       27.91     25.26 o 
  -3   9   0       55.15       74.92     29.96 o 
  -2   9   0       10.61       22.38     23.89 o 
  -1   9   0      370.57      320.56     41.62 o 
   0   9   0     1084.40     1031.17     62.51 o 
   1   9   0      210.29      208.26     49.41 o 
   2   9   0     1309.71     1478.90    100.48 o 
   3   9   0        2.47       13.43     24.21 o 
   4   9   0     1273.33     1276.44     63.81 o 
   5   9   0       85.79       84.19     27.62 o 
   6   9   0     1030.84     1240.47     67.48 o 
   7   9   0      110.24      151.39     52.89 o 
   8   9   0       28.47       32.83     39.46 o 
   9   9   0       28.70       52.07     48.92 o 
  10   9   0       71.06        5.14     40.96 o 
  -6  10   0        2.89       10.42     31.84 o 
  -5  10   0        4.16       37.59     31.77 o 
  -4  10   0        1.09      -27.69     27.69 o 
  -3  10   0       63.77       78.79     31.47 o 
  -2  10   0       90.74      103.91     33.82 o 
  -1  10   0       12.91       10.40     26.53 o 
   0  10   0      263.48      263.79     41.05 o 
   1  10   0      809.33      940.33     88.38 o 
   2  10   0       92.84      129.67     44.11 o 
   3  10   0       42.65       74.28     36.15 o 
   4  10   0      435.86      498.93     70.64 o 
   5  10   0      676.73      917.61     84.73 o 
   6  10   0       30.34       36.18     24.04 o 
   7  10   0      167.30      210.09     59.53 o 
   8  10   0      267.32      277.74     69.31 o 
   9  10   0        2.38       26.70     47.75 o 
  -5  11   0       42.83       53.41     37.04 o 
  -4  11   0        1.30        8.87     28.77 o 
  -3  11   0        0.39      -19.78     27.17 o 
  -2  11   0      146.37      160.68     41.48 o 
  -1  11   0      192.48      231.48     65.99 o 
   0  11   0       15.51        3.98     33.99 o 
   1  11   0      151.50      160.18     54.39 o 
   2  11   0       49.13      117.89     51.24 o 
   3  11   0       47.64       55.55     39.46 o 
   4  11   0      111.77      136.46     53.72 o 
   5  11   0        7.77        8.62     32.67 o 
   6  11   0      122.34      255.85     62.68 o 
   8  11   0        0.23       -0.83     41.12 o 
  -3  12   0       53.30       83.24     51.90 o 
  -2  12   0       76.57      165.81     62.68 o 
  -1  12   0       29.55       61.35     52.40 o 
   0  12   0       11.62       27.86     45.76 o 
   1  12   0        0.30      -26.53     26.53 o 
   2  12   0       74.46       98.00     47.42 o 
   3  12   0       70.61       85.56     43.44 o 
   4  12   0       15.33       20.73     32.17 o 
   5  12   0      278.67      390.33     75.28 o 
   6  12   0        2.00       26.36     36.64 o 
   0  13   0        3.74        2.32     38.80 o 
   1  13   0      142.61      150.72     53.06 o 
   2  13   0        0.75       -5.31     34.32 o 
   3  13   0        9.43       13.76     36.48 o 
   4  13   0       57.07      100.32     52.89 o 
  -5 -12   1        0.02       36.48     39.63 o 
  -4 -12   1        3.42       -3.48     34.49 o 
  -3 -12   1        0.30       25.70     41.12 o 
  -2 -12   1       40.38       66.82     48.58 o 
  -1 -12   1        0.98      -26.86     33.16 o 
   0 -12   1       74.66      106.45     45.10 o 
   1 -12   1       17.56       61.19     45.43 o 
   2 -12   1       36.66       35.98     47.75 o 
  -5 -11   1        0.90       49.08     37.31 o 
  -4 -11   1        0.82       -1.66     28.35 o 
  -3 -11   1        9.21       -6.96     30.34 o 
  -2 -11   1        0.05       -3.32     29.68 o 
  -1 -11   1       54.78      130.16     53.56 o 
   0 -11   1        0.04      -23.88     30.01 o 
   1 -11   1       77.21       51.07     44.27 o 
   2 -11   1      260.40      246.22     48.48 o 
   3 -11   1       49.18       30.43     34.38 o 
   4 -11   1      139.04      166.85     44.16 o 
  -8 -10   1      186.36      163.49     61.68 o 
  -7 -10   1       52.44       28.19     43.11 o 
  -5 -10   1      105.58      161.34     50.57 o 
  -4 -10   1      203.89      204.95     55.55 o 
  -3 -10   1       11.69       23.71     33.83 o 
  -2 -10   1       33.40       68.81     37.81 o 
  -1 -10   1       90.92      170.46     50.57 o 
   0 -10   1      295.02      319.19     64.50 o 
   1 -10   1      201.76      199.93     40.58 o 
   2 -10   1      178.66      256.52     44.87 o 
   3 -10   1      462.30      550.04     66.74 o 
   4 -10   1       19.90       29.43     31.76 o 
   5 -10   1        0.49       34.20     32.63 o 
   6 -10   1        6.20      -26.34     29.02 o 
  -9  -9   1        8.74       21.22     46.93 o 
  -8  -9   1       80.38       52.23     47.92 o 
  -7  -9   1      255.26      283.54     64.67 o 
  -6  -9   1      400.35      512.65     87.47 o 
  -5  -9   1      701.51      664.97     52.17 o 
  -4  -9   1      121.05      123.86     40.96 o 
  -3  -9   1       98.52      144.42     45.93 o 
  -2  -9   1      486.18      565.26     68.65 o 
  -1  -9   1      317.29      379.55     62.18 o 
   0  -9   1      252.70      286.53     58.70 o 
   1  -9   1      655.47      728.02    123.95 o 
   2  -9   1       49.64       47.13     27.12 o 
   3  -9   1      283.30      286.47     44.44 o 
   4  -9   1       33.03       44.44     31.42 o 
   5  -9   1       14.76        5.31     33.66 o 
   6  -9   1       25.77       15.67     32.04 o 
   7  -9   1       15.09      -13.93     43.77 o 
 -10  -8   1       68.28      155.53     64.00 o 
  -9  -8   1       13.19      -11.94     41.62 o 
  -8  -8   1       13.92       -4.15     40.13 o 
  -7  -8   1      298.81      304.77     62.68 o 
  -6  -8   1      179.61      227.14     37.23 o 
  -5  -8   1     2230.02     2231.65     82.25 o 
  -4  -8   1      144.70      200.29     31.59 o 
  -3  -8   1      310.83      311.72     34.82 o 
  -2  -8   1      157.29      136.30     41.12 o 
  -1  -8   1     1262.84     1194.03     88.71 o 
   0  -8   1     1057.24     1109.63     87.38 o 
   1  -8   1      158.80      160.90     42.03 o 
   2  -8   1      227.79      230.50     36.75 o 
   3  -8   1       16.40       21.63     23.30 o 
   4  -8   1        1.88        1.62     23.15 o 
   5  -8   1      151.47       91.22     31.86 o 
   6  -8   1       12.42       28.23     26.84 o 
   7  -8   1        0.42      -30.18     30.18 o 
   8  -8   1      102.56      139.62     58.70 o 
 -11  -7   1       10.02      -33.49     40.13 o 
 -10  -7   1        5.30       -9.45     43.28 o 
  -9  -7   1       39.52       63.34     46.76 o 
  -8  -7   1        7.04      -15.09     32.00 o 
  -7  -7   1      106.45      138.12     49.58 o 
  -6  -7   1      954.79     1018.44    107.03 o 
  -5  -7   1       70.45      103.73     24.30 o 
  -4  -7   1      859.28      825.85     48.48 o 
  -3  -7   1        1.48       19.99     14.65 o 
  -2  -7   1     1479.51     1388.48     54.57 o 
  -1  -7   1     1616.50     1529.30     90.70 o 
   0  -7   1       67.56       77.57     22.79 o 
   1  -7   1        1.70       -1.29     16.71 o 
   2  -7   1      152.87      123.93     37.97 o 
   3  -7   1      327.06      267.39     43.44 o 
   4  -7   1      374.62      347.43     41.92 o 
   5  -7   1       86.15       81.98     28.13 o 
   6  -7   1       68.48       67.59     27.90 o 
   7  -7   1       14.80      -10.94     34.32 o 
   8  -7   1       23.18       82.74     50.57 o 
   9  -7   1        4.01       25.54     47.59 o 
 -11  -6   1        0.16       -5.64     44.60 o 
 -10  -6   1       11.51        4.15     44.94 o 
  -9  -6   1        5.94       27.03     41.62 o 
  -8  -6   1      123.56      132.65     48.25 o 
  -7  -6   1      211.62      213.40     52.56 o 
  -6  -6   1       15.25       36.22     16.62 o 
  -5  -6   1      314.47      321.04     31.75 o 
  -4  -6   1      370.30      338.53     31.94 o 
  -3  -6   1      421.55      432.41     33.76 o 
  -2  -6   1     3016.57     2941.18     73.30 o 
  -1  -6   1      456.45      396.26     29.40 o 
   0  -6   1      443.25      394.62     22.64 o 
   1  -6   1     1070.56      953.88     90.37 o 
   2  -6   1      467.67      456.52     80.92 o 
   3  -6   1       85.78       54.22     44.02 o 
   4  -6   1     1101.63     1059.70    149.23 o 
   5  -6   1        0.27        2.21     19.40 o 
   6  -6   1      118.10      128.83     32.36 o 
   7  -6   1       79.39       49.41     42.78 o 
   8  -6   1        0.26        6.80     34.82 o 
   9  -6   1      113.35       77.60     53.89 o 
  10  -6   1       21.79       13.10     46.10 o 
 -11  -5   1       25.49       42.45     42.12 o 
 -10  -5   1       34.85       74.45     47.42 o 
  -9  -5   1      280.12      285.53     65.00 o 
  -8  -5   1      150.43      184.22     53.23 o 
  -7  -5   1        0.25      -10.94     29.51 o 
  -6  -5   1       50.48       40.13     32.50 o 
  -5  -5   1      403.80      381.56     38.30 o 
  -4  -5   1     2389.31     2405.44     66.61 o 
  -3  -5   1      455.44      448.66     30.99 o 
  -2  -5   1     1740.70     1617.56     51.43 o 
  -1  -5   1    10578.67    10613.68    118.66 o 
   0  -5   1      619.11      576.98     34.34 o 
   1  -5   1      234.84      195.59     26.28 o 
   2  -5   1      128.23       93.74     20.23 o 
   3  -5   1     1653.33     1421.53    282.05 o 
   4  -5   1      775.19      763.31    170.79 o 
   5  -5   1      427.67      455.51     85.97 o 
   6  -5   1      410.59      465.79     86.14 o 
   7  -5   1      100.77       97.17     42.61 o 
   8  -5   1      235.79      189.03     56.54 o 
   9  -5   1       31.42       16.58     41.29 o 
  10  -5   1       31.18       -0.66     42.28 o 
 -12  -4   1       40.68      -19.07     37.64 o 
 -11  -4   1        0.68       -5.80     35.15 o 
 -10  -4   1      497.09      598.09     86.22 o 
  -9  -4   1      301.33      386.84     69.14 o 
  -8  -4   1      521.11      566.09     73.29 o 
  -7  -4   1      682.47      630.26     70.47 o 
  -6  -4   1      168.93      167.47     41.12 o 
  -5  -4   1     1586.66     1555.58     63.59 o 
  -4  -4   1      164.81      138.36     26.70 o 
  -3  -4   1     2542.74     2400.72     59.73 o 
  -2  -4   1      806.86      831.36     35.69 o 
  -1  -4   1      778.57      720.01     31.21 o 
   0  -4   1       64.43       60.57      9.80 o 
   1  -4   1     3313.91     3172.78    492.47 o 
   2  -4   1      306.74      238.00     42.45 o 
   3  -4   1     1328.92     1137.22    195.25 o 
   4  -4   1      540.74      490.29     36.56 o 
   5  -4   1     4658.48     4331.00    450.85 o 
   6  -4   1      482.00      500.96     83.40 o 
   7  -4   1       22.03       -8.29     25.87 o 
   8  -4   1        7.04        3.48     27.03 o 
   9  -4   1       83.56       38.47     40.29 o 
  10  -4   1       50.38       41.62     47.09 o 
  11  -4   1        7.43        2.49     43.11 o 
 -12  -3   1        0.03      -20.23     37.64 o 
 -11  -3   1       76.54       81.58     51.90 o 
 -10  -3   1        5.53       -6.30     34.66 o 
  -9  -3   1     1889.07     1990.60    125.36 o 
  -8  -3   1      139.83      165.98     47.92 o 
  -7  -3   1      614.05      539.56     64.50 o 
  -6  -3   1        0.54       16.91     23.55 o 
  -5  -3   1     3491.85     3320.83     85.81 o 
  -4  -3   1     2443.64     2349.52     60.36 o 
  -3  -3   1     3858.29     4007.60     68.88 o 
  -2  -3   1     4020.42     4095.97     66.95 o 
  -1  -3   1     2976.24     3163.20     79.51 o 
   0  -3   1      361.37      327.23     19.91 o 
   1  -3   1     2501.77     2358.14    324.58 o 
   2  -3   1      121.87      133.07     32.58 o 
   3  -3   1      725.67      683.04    117.48 o 
   4  -3   1     3699.76     3094.41    174.07 o 
   5  -3   1      627.93      629.24     45.25 o 
   6  -3   1      278.83      282.49     23.16 o 
   7  -3   1       84.64       56.71     33.49 o 
   8  -3   1       38.69       26.36     31.67 o 
   9  -3   1      240.89      189.53     57.54 o 
  10  -3   1       24.49       13.43     42.12 o 
  11  -3   1        5.46       -5.31     39.96 o 
 -12  -2   1        4.63       24.22     30.42 o 
 -11  -2   1       94.37      119.63     38.39 o 
 -10  -2   1     1097.95     1314.74    108.44 o 
  -9  -2   1       29.47       45.27     39.96 o 
  -8  -2   1     1264.54     1221.72     93.68 o 
  -7  -2   1        4.94        3.48     24.54 o 
  -6  -2   1      307.48      319.86     46.43 o 
  -5  -2   1     1598.47     1628.46     82.58 o 
  -4  -2   1     1096.74      995.46     31.92 o 
  -3  -2   1        4.33        5.55      9.04 o 
  -2  -2   1    22299.42    24547.01    230.40 o 
  -1  -2   1       45.39       79.70     11.30 o 
   0  -2   1     5669.08     5882.39    518.71 o 
   1  -2   1      111.13       98.27     14.06 o 
   2  -2   1        0.89        5.59      9.60 o 
   3  -2   1     2451.56     2145.78    138.23 o 
   4  -2   1      479.67      418.59     28.35 o 
   5  -2   1     1651.37     1543.12     95.04 o 
   6  -2   1        0.80       -4.19      9.51 o 
   7  -2   1      125.25      114.00     24.17 o 
   8  -2   1     1583.25     1562.17    217.96 o 
   9  -2   1        2.89        5.80     30.51 o 
  10  -2   1      122.37      164.32     53.39 o 
  11  -2   1        8.32      -36.98     36.98 o 
  12  -2   1       96.37      120.71     58.53 o 
 -12  -1   1       68.20       78.60     34.49 o 
 -11  -1   1      214.77      225.86     44.74 o 
 -10  -1   1       21.28       43.38     25.60 o 
  -9  -1   1      213.72      287.69     59.69 o 
  -8  -1   1       12.12       42.95     31.67 o 
  -7  -1   1      668.02      573.88     60.85 o 
  -6  -1   1      682.62      597.43     56.87 o 
  -5  -1   1     1601.05     1391.51     74.95 o 
  -4  -1   1      392.03      267.46     34.49 o 
  -3  -1   1    13556.67    14450.53    457.73 o 
  -2  -1   1       24.21       49.06      8.11 o 
  -1  -1   1     1935.88     1991.33     33.03 o 
   0  -1   1     2402.64     2692.30     59.03 o 
   1  -1   1     6234.99     6089.17    614.93 o 
   2  -1   1      495.35      431.84     38.82 o 
   3  -1   1      127.61      122.40     11.16 o 
   4  -1   1     5002.82     4947.21    279.72 o 
   5  -1   1     3602.79     3434.35    193.81 o 
   6  -1   1       30.47       45.95     11.94 o 
   7  -1   1      170.77      195.95     27.33 o 
   8  -1   1      832.07      774.35     95.76 o 
   9  -1   1      609.62      696.80     50.80 o 
  10  -1   1      296.52      345.72     66.16 o 
  11  -1   1        0.16      -31.01     38.30 o 
  12  -1   1        2.07       21.72     44.11 o 
 -12   0   1       84.11       90.07     36.91 o 
 -11   0   1        0.29      -14.08     26.54 o 
 -10   0   1       35.48       68.83     30.19 o 
  -9   0   1        9.93       23.88     20.99 o 
  -8   0   1      256.15      284.04     53.23 o 
  -7   0   1      158.22      200.97     42.61 o 
  -6   0   1     1410.20     1393.50     79.42 o 
  -5   0   1     4323.97     4345.99    122.87 o 
  -4   0   1     2417.93     2560.17     85.39 o 
  -3   0   1     2022.13     2177.14     70.47 o 
  -2   0   1     7173.86     7958.24    113.25 o 
  -1   0   1     1112.46     1224.70     37.14 o  
   1   0   1     5154.82     5416.83    356.47 o 
   2   0   1     7895.14     8034.53    262.32 o 
   3   0   1     2792.72     2849.05    119.00 o 
   4   0   1     4679.51     4588.96    196.14 o 
   5   0   1      337.41      316.92     19.57 o 
   6   0   1      435.35      385.40     21.66 o 
   7   0   1     2069.97     2093.28     74.53 o 
   8   0   1      245.23      234.09     33.24 o 
   9   0   1      783.70      807.10    170.29 o 
  10   0   1        6.82       30.35     24.91 o 
  11   0   1       82.32       61.51     28.73 o 
  12   0   1       22.42       26.53     42.95 o 
 -12   1   1      126.22      138.62     55.71 o 
 -11   1   1      141.64      161.04     38.53 o 
 -10   1   1       10.51        1.03     28.77 o 
  -9   1   1        0.24       12.58     22.74 o 
  -8   1   1      330.87      317.23     38.45 o 
  -7   1   1      284.60      314.86     35.98 o 
  -6   1   1       46.43       51.24     24.04 o 
  -5   1   1      648.15      614.34     49.91 o 
  -4   1   1       51.59       53.89     18.74 o 
  -3   1   1     2267.07     2246.12     68.48 o 
  -2   1   1      434.02      431.11     42.53 o 
  -1   1   1    10490.68    11351.78    599.75 o 
   0   1   1       86.08       86.75      6.80 o 
   1   1   1    23472.29    23020.21   1302.55 o 
   2   1   1     1557.71     1480.33     49.14 o 
   3   1   1      149.64      143.06     11.40 o 
   4   1   1       20.74       24.56      7.40 o 
   5   1   1     2068.56     1966.41     90.16 o 
   6   1   1      959.08      928.29     56.02 o 
   7   1   1      157.26      133.19     24.73 o 
   8   1   1      763.90      736.20     48.01 o 
   9   1   1        0.78      -13.30     17.45 o 
  10   1   1      113.25      170.48     34.82 o 
  11   1   1        9.07       27.53     39.05 o 
  12   1   1        7.96      -15.97     25.47 o 
 -12   2   1       43.41       75.61     46.93 o 
 -11   2   1       17.83      -10.78     33.49 o 
 -10   2   1       57.11       40.29     36.81 o 
  -9   2   1      115.74      124.92     49.91 o 
  -8   2   1       12.28       24.50     18.84 o 
  -7   2   1      239.59      252.77     32.28 o 
  -6   2   1      301.99      332.89     43.28 o 
  -5   2   1      107.30       89.49     12.91 o 
  -4   2   1     6691.08     6833.35    375.51 o 
  -3   2   1      685.58      767.93     47.79 o 
  -2   2   1      224.67      203.78     12.81 o 
  -1   2   1      371.91      336.57     45.27 o 
   0   2   1    11775.93    11860.43    468.54 o 
   1   2   1     1859.56     1687.52     75.94 o 
   2   2   1      379.14      387.02     19.16 o 
   3   2   1      778.54      755.51     26.71 o 
   4   2   1      412.51      441.73     40.96 o 
   5   2   1     3971.42     3808.72    132.32 o 
   6   2   1      475.42      487.14     31.67 o 
   7   2   1        3.35        4.14     13.95 o 
   8   2   1      408.51      376.71     39.63 o 
   9   2   1      524.87      492.51     69.23 o 
  10   2   1       31.17       19.64     24.93 o 
  11   2   1       34.73       48.50     27.19 o 
  12   2   1        2.89       37.31     44.11 o 
  13   2   1      179.58      218.71     70.97 o 
 -11   3   1       25.71       -3.98     39.96 o 
 -10   3   1        0.20       -6.80     34.49 o 
  -9   3   1       85.80      136.13     50.41 o 
  -8   3   1      120.35       79.42     37.97 o 
  -7   3   1      133.85      127.51     31.42 o 
  -6   3   1      327.24      288.47     55.30 o 
  -5   3   1       35.98       42.78     11.75 o 
  -4   3   1      579.99      546.90     47.36 o 
  -3   3   1       82.67       80.97     11.10 o 
  -2   3   1      265.64      250.50     15.45 o 
  -1   3   1      934.37      851.27     29.82 o 
   0   3   1     1393.05     1504.34     79.24 o 
   1   3   1     1283.75     1136.04     58.34 o 
   2   3   1       35.67       41.58     10.55 o 
   3   3   1      411.28      396.31     23.19 o 
   4   3   1     3175.78     2892.06     87.14 o 
   5   3   1      353.17      321.10     22.91 o 
   6   3   1      813.69      785.74     35.42 o 
   7   3   1     1503.54     1384.05     87.55 o 
   8   3   1       15.93       -6.80     26.20 o 
   9   3   1      196.34      212.52     34.84 o 
  10   3   1        5.27        6.41     21.23 o 
  11   3   1      118.02      136.63     57.54 o 
  12   3   1      274.15      398.12     78.43 o 
  13   3   1      109.68      167.80     68.48 o 
 -11   4   1        8.11      -26.53     34.32 o 
 -10   4   1      138.32      150.39     57.37 o 
  -9   4   1      176.32      179.91     56.54 o 
  -8   4   1        0.15       -7.30     25.54 o 
  -7   4   1      774.68      672.87     71.80 o 
  -6   4   1        2.24       -9.12     19.90 o 
  -5   4   1        9.90        8.80     10.84 o 
  -4   4   1        7.84       20.56     10.05 o 
  -3   4   1      795.21      691.49     46.61 o 
  -2   4   1     4351.41     4307.98    287.25 o 
  -1   4   1        0.51       11.50      9.58 o 
   0   4   1     6385.44     6042.46    332.82 o 
   1   4   1     3509.14     3049.82    196.55 o 
   2   4   1      106.40      121.19     15.36 o 
   3   4   1     1353.66     1271.67     49.74 o 
   4   4   1      370.67      337.02     24.78 o 
   5   4   1     1240.79     1125.28     42.15 o 
   6   4   1     4279.00     4200.31    156.11 o 
   7   4   1      112.74      157.03     40.79 o 
   8   4   1       26.95       -1.82     27.36 o 
   9   4   1      119.70      113.09     46.43 o 
  10   4   1      499.20      518.67     77.10 o 
  11   4   1      243.74      206.27     58.70 o 
  12   4   1       71.33      160.01     62.68 o 
 -10   5   1       61.80       68.65     51.07 o 
  -9   5   1       66.59       52.89     42.95 o 
  -8   5   1      722.69      672.71     80.59 o 
  -7   5   1        0.07      -18.90     22.05 o 
  -6   5   1      258.11      221.86     51.24 o 
  -5   5   1        2.13        4.08     15.91 o 
  -4   5   1     3131.63     2877.50    341.74 o 
  -3   5   1     2329.09     2326.05    163.87 o 
  -2   5   1     1003.10      885.17     98.83 o 
  -1   5   1     3999.51     3643.61    373.25 o 
   0   5   1     3451.27     3396.06    249.26 o 
   1   5   1      114.02      107.41     12.28 o 
   2   5   1     1188.95     1145.72     40.77 o 
   3   5   1     2574.20     2453.92     61.38 o 
   4   5   1      509.65      441.19     30.90 o 
   5   5   1     5009.77     5034.51    127.10 o 
   6   5   1      193.96      168.92     23.07 o 
   7   5   1     1775.50     1675.72    102.80 o 
   8   5   1      405.65      349.70     63.01 o 
   9   5   1      103.09      117.73     46.76 o 
  10   5   1       15.08       30.51     36.31 o 
  11   5   1      444.16      634.24     91.20 o 
  12   5   1      147.51      265.80     69.81 o 
 -10   6   1       11.28      -20.73     40.62 o 
  -9   6   1      336.27      235.62     66.16 o 
  -8   6   1        0.39       15.42     35.65 o 
  -7   6   1     1035.94      930.05     92.36 o 
  -6   6   1      404.22      336.11     61.85 o 
  -5   6   1     1730.20     1731.33    145.67 o 
  -4   6   1        2.80       33.63     17.88 o 
  -3   6   1     5630.64     5392.01    501.75 o 
  -2   6   1      460.92      492.38     83.32 o 
  -1   6   1        6.03        7.71     10.76 o 
   0   6   1       42.90       35.66      9.34 o 
   1   6   1      303.43      292.18     20.13 o 
   2   6   1     1200.18     1143.63     44.31 o 
   3   6   1      329.54      321.42     28.33 o 
   4   6   1     1796.34     1793.08     59.12 o 
   5   6   1      450.70      415.03     32.88 o 
   6   6   1     1358.27     1287.88     59.20 o 
   7   6   1        1.19      -16.42     24.04 o 
   8   6   1       31.19       42.12     37.14 o 
   9   6   1      171.99      173.61     52.07 o 
  10   6   1      752.99      948.29    101.98 o 
  11   6   1       35.51       69.14     44.11 o 
  12   6   1       39.42       11.11     41.12 o 
  -9   7   1       11.01       26.20     42.95 o 
  -8   7   1      456.19      402.60     77.44 o 
  -7   7   1        1.13       10.28     32.50 o 
  -6   7   1       12.06       10.78     30.68 o 
  -5   7   1        6.51      -10.65     17.41 o 
  -4   7   1     1610.97     1629.93    151.39 o 
  -3   7   1       38.95       29.56     18.40 o 
  -2   7   1     1006.86      889.89    162.17 o 
  -1   7   1        5.53        0.68     25.04 o 
   0   7   1        1.27        1.41      7.80 o 
   1   7   1       37.49       50.81     12.37 o 
   2   7   1     1577.33     1401.47    101.40 o 
   3   7   1       68.64       81.96     18.46 o 
   4   7   1      935.85      919.58     47.25 o 
   5   7   1       13.59       12.29     13.73 o 
   6   7   1       36.97       52.04     18.91 o 
   7   7   1      369.37      340.37     34.20 o 
   8   7   1        1.62        3.32     32.33 o 
   9   7   1      475.63      542.71     80.92 o 
  10   7   1      121.44      149.07     58.53 o 
  11   7   1      102.86       81.75     58.03 o 
  12   7   1        1.54      -33.99     33.99 o 
  -8   8   1        6.12       57.04     46.76 o 
  -7   8   1       29.37       -4.48     35.48 o 
  -6   8   1      136.25       90.70     45.76 o 
  -5   8   1      469.44      491.25     49.53 o 
  -4   8   1        2.25       17.22     22.31 o 
  -3   8   1      354.89      318.14     39.39 o 
  -2   8   1       59.21       51.66     22.68 o 
  -1   8   1       50.72       49.24     20.46 o 
   0   8   1     1224.21     1011.03     90.12 o 
   1   8   1      764.32      747.49     44.67 o 
   2   8   1       12.37       17.89     15.72 o 
   3   8   1     3236.02     3019.23    130.33 o 
   4   8   1        4.26        9.98     14.54 o 
   5   8   1       21.81       24.10     17.92 o 
   6   8   1       55.06       47.91     20.43 o 
   7   8   1      314.38      370.73     50.16 o 
   8   8   1     1750.66     1758.62    121.21 o 
   9   8   1      291.84      269.78     66.33 o 
  10   8   1      487.34      518.50     88.71 o 
  11   8   1      126.21      127.01     62.51 o 
  -8   9   1        0.01      -27.03     35.65 o 
  -7   9   1       36.90        0.33     41.62 o 
  -6   9   1      132.55       77.27     49.08 o 
  -5   9   1       28.29       15.96     23.82 o 
  -4   9   1      231.01      220.06     39.86 o 
  -3   9   1      148.83      171.52     35.35 o 
  -2   9   1       54.74       57.40     24.62 o 
  -1   9   1      312.26      296.00     38.01 o 
   0   9   1      389.43      424.15     42.01 o 
   1   9   1      189.96      230.21     33.30 o 
   2   9   1     2332.99     2277.79    120.71 o 
   3   9   1      147.33      147.77     27.52 o 
   4   9   1      640.63      588.21     46.69 o 
   5   9   1        0.32        0.58     18.80 o 
   6   9   1     1175.67     1162.55     81.25 o 
   7   9   1      507.21      511.50     48.75 o 
   8   9   1       22.87       75.11     45.76 o 
   9   9   1      318.60      522.15     84.40 o 
  10   9   1      168.14      155.20     65.16 o 
  11   9   1        1.37      -21.89     40.79 o 
  -7  10   1       45.84        5.80     45.76 o 
  -6  10   1      111.84       72.46     50.41 o 
  -5  10   1      100.84      123.65     37.40 o 
  -4  10   1       85.13       75.93     30.90 o 
  -3  10   1       82.39       55.37     29.37 o 
  -2  10   1       39.15       39.40     26.70 o 
  -1  10   1      128.35       96.84     43.69 o 
   0  10   1       16.70       -2.97     19.62 o 
   1  10   1     1935.22     2066.87    124.53 o 
   2  10   1       41.62       59.20     36.81 o 
   3  10   1      789.73      760.59     79.09 o 
   4  10   1       41.72       35.15     28.19 o 
   5  10   1      171.33      174.93     39.38 o 
   6  10   1       57.18       61.92     26.37 o 
   7  10   1      781.01      890.92     95.01 o 
   8  10   1      572.41      520.16     83.74 o 
   9  10   1        1.33       19.07     45.60 o 
  10  10   1       90.29       64.50     53.89 o 
  -5  11   1        4.01      -13.74     28.46 o 
  -4  11   1        0.39      -30.34     30.34 o 
  -3  11   1        3.47      -10.14     27.54 o 
  -2  11   1       53.00       74.43     32.88 o 
  -1  11   1        0.63       10.45     33.00 o 
   0  11   1      115.53      100.98     48.75 o 
   1  11   1      124.43      167.47     52.56 o 
   2  11   1      933.40     1056.57     95.67 o 
   3  11   1       68.35       96.67     39.80 o 
   4  11   1        3.57       -3.98     24.71 o 
   5  11   1        4.00       45.10     34.32 o 
   6  11   1      445.04      490.48     74.45 o 
   7  11   1       77.21       57.37     43.94 o 
   8  11   1        1.08       -2.65     40.29 o 
   9  11   1       10.03       -9.12     43.44 o 
  -4  12   1       15.09       14.60     44.77 o 
  -3  12   1        2.00       19.90     44.60 o 
  -2  12   1       59.00       29.85     43.44 o 
  -1  12   1        6.10       17.08     38.30 o 
   0  12   1      251.35      305.43     74.28 o 
   1  12   1      224.44      289.18     67.32 o 
   2  12   1       11.91      -18.90     31.17 o 
   3  12   1      184.85      286.03     69.14 o 
   4  12   1       13.71        8.46     34.32 o 
   5  12   1      178.70      207.27     62.51 o 
   6  12   1       37.90       82.91     45.27 o 
  -1  13   1       90.32      216.22     71.63 o 
   0  13   1        5.31        2.82     38.97 o 
   1  13   1       44.80      111.10     48.25 o 
   2  13   1       13.66       -5.31     28.19 o 
   3  13   1       59.46       61.02     46.26 o 
   4  13   1      248.24      394.47     81.41 o 
   5  13   1       34.71       99.32     50.41 o 
  -3 -12   2      248.46      370.43     81.91 o 
  -2 -12   2        0.26       33.33     43.94 o 
  -1 -12   2       60.18      120.71     52.07 o 
   0 -12   2       91.21      211.58     62.68 o 
  -5 -11   2        6.96       33.49     33.83 o 
  -4 -11   2       60.62       49.74     46.93 o 
  -3 -11   2        2.62      -18.90     34.82 o 
  -2 -11   2       25.08       47.59     41.62 o 
  -1 -11   2       91.80      133.15     51.57 o 
   0 -11   2       70.13      100.98     45.27 o 
   1 -11   2      104.39      187.70     65.33 o 
   2 -11   2       30.14       46.76     50.24 o 
   3 -11   2        0.50        1.44     29.02 o 
   4 -11   2       92.33      128.86     44.15 o 
  -5 -10   2      121.01      159.68     50.08 o 
  -4 -10   2      100.85      114.08     44.11 o 
  -3 -10   2       72.12       47.75     40.79 o 
  -2 -10   2        2.58      -23.88     28.19 o 
  -1 -10   2       64.80       62.84     43.77 o 
   0 -10   2       25.90        6.47     33.66 o 
   1 -10   2      154.07      157.19     56.38 o 
   2 -10   2       31.22       11.86     27.98 o 
   3 -10   2      747.33      754.88     76.94 o 
   4 -10   2        4.57       22.25     30.36 o 
   5 -10   2       40.93       70.47     39.17 o 
  -9  -9   2      100.23      159.84     65.66 o 
  -8  -9   2       17.13       13.27     44.11 o 
  -7  -9   2      393.96      475.55     81.41 o 
  -6  -9   2       96.86       96.34     47.09 o 
  -5  -9   2      723.37      819.95     82.24 o 
  -4  -9   2       50.76       95.01     42.78 o 
  -3  -9   2      257.40      274.92     57.21 o 
  -2  -9   2      379.83      369.27     63.01 o 
  -1  -9   2       33.84       26.20     29.85 o 
   0  -9   2      105.68      141.61     47.59 o 
   1  -9   2      263.01      342.74     67.98 o 
   2  -9   2      836.32      813.32    100.07 o 
   3  -9   2       51.35       41.62     30.86 o 
   4  -9   2      829.90      872.11    126.52 o 
   5  -9   2       20.84       37.01     30.13 o 
   6  -9   2       14.90        8.33     29.43 o 
   7  -9   2        3.25      -20.79     28.20 o 
  -9  -8   2        5.67        7.13     46.26 o 
  -8  -8   2       10.78       -9.78     39.30 o 
  -7  -8   2        3.58        5.31     33.33 o 
  -6  -8   2      937.66     1028.21     94.68 o 
  -5  -8   2      261.09      361.79     41.28 o 
  -4  -8   2      703.15      735.38     51.73 o 
  -3  -8   2      148.79      197.48     46.93 o 
  -2  -8   2       22.06       13.27     23.38 o 
  -1  -8   2       23.60       24.37     26.20 o 
   0  -8   2      941.77      988.91     86.39 o 
   1  -8   2      190.56      178.60     35.57 o 
   2  -8   2      579.47      558.94     52.12 o 
   3  -8   2      872.28      848.85    171.70 o 
   4  -8   2        2.40      -13.37     22.45 o 
   5  -8   2        0.03       -2.90     25.06 o 
   6  -8   2       24.72       50.34     29.16 o 
   7  -8   2       68.00       74.61     35.38 o 
   8  -8   2        2.05       -6.14     46.10 o 
 -10  -7   2        0.88        9.29     50.41 o 
  -9  -7   2       82.44      125.19     60.02 o 
  -8  -7   2        5.58       40.79     45.60 o 
  -7  -7   2      602.35      603.23     80.42 o 
  -6  -7   2      268.40      362.97     62.68 o 
  -5  -7   2      238.59      283.89     34.18 o 
  -4  -7   2      819.86      856.85     50.76 o 
  -3  -7   2      893.49      897.77     50.24 o 
  -2  -7   2        1.48        5.57     15.07 o 
  -1  -7   2       19.78       47.59     28.85 o 
   0  -7   2      159.31      181.07     43.44 o 
   1  -7   2      374.37      382.45     41.09 o 
   2  -7   2      269.26      272.95     38.85 o 
   3  -7   2       42.30       29.27     23.33 o 
   4  -7   2       28.10       25.02     23.61 o 
   5  -7   2        0.04        1.66     21.62 o 
   6  -7   2       40.72       48.67     28.23 o 
   7  -7   2       49.59       51.54     30.26 o 
   8  -7   2       33.86       17.74     42.61 o 
   9  -7   2       25.28        8.46     47.09 o 
 -11  -6   2        8.99       -6.80     47.59 o 
 -10  -6   2        3.64       34.82     49.58 o 
  -9  -6   2       91.18       98.16     55.05 o 
  -8  -6   2      139.84       99.99     48.58 o 
  -7  -6   2       17.00       -1.66     29.02 o 
  -6  -6   2      170.73      174.60     49.25 o 
  -5  -6   2      778.15      801.16     47.53 o 
  -4  -6   2     1788.32     1829.57     66.81 o 
  -3  -6   2       51.97       50.76     17.45 o 
  -2  -6   2      801.21      788.41     95.59 o 
  -1  -6   2      107.29      116.40     20.19 o 
   0  -6   2     4034.31     3959.97    139.95 o 
   1  -6   2      266.20      235.42     33.16 o 
   2  -6   2        4.26       27.79     18.88 o 
   3  -6   2        5.24       18.10     18.76 o 
   4  -6   2     1402.37     1234.94    186.13 o 
   5  -6   2      285.39      271.79     38.33 o 
   6  -6   2       92.49       51.02     39.96 o 
   7  -6   2      404.66      416.73     48.13 o 
   8  -6   2        8.26      -27.53     27.53 o 
   9  -6   2       76.24       22.72     49.41 o 
  10  -6   2        2.56      -39.30     39.30 o 
 -11  -5   2       13.08        9.45     42.78 o 
 -10  -5   2        2.24       -5.14     41.45 o 
  -9  -5   2      118.88       76.44     53.23 o 
  -8  -5   2       63.62       89.71     45.43 o 
  -7  -5   2       96.76       82.58     40.62 o 
  -6  -5   2      269.52      278.57     53.56 o 
  -5  -5   2      865.93      860.43     44.90 o 
  -4  -5   2        7.95       12.98     12.33 o 
  -3  -5   2       22.99       15.47     11.75 o 
  -2  -5   2     1145.40     1110.62     46.23 o 
  -1  -5   2     4088.39     4004.37    126.27 o 
   0  -5   2      250.85      223.54     21.53 o 
   1  -5   2     1419.35     1356.13     67.94 o 
   2  -5   2      154.32      173.31     30.34 o 
   3  -5   2     1661.32     1397.38    216.47 o 
   4  -5   2        4.08       15.94     18.68 o 
   5  -5   2      646.47      577.19    106.12 o 
   6  -5   2      212.76      259.44     50.66 o 
   7  -5   2        0.94       -0.21     33.16 o 
   8  -5   2      185.73      142.77     54.88 o 
   9  -5   2        0.21       14.09     43.77 o 
  10  -5   2       15.07      -15.75     48.75 o 
 -11  -4   2      123.13      135.30     58.03 o 
 -10  -4   2        5.69       30.01     39.46 o 
  -9  -4   2      474.65      561.78     82.08 o 
  -8  -4   2       21.61       -2.32     30.34 o 
  -7  -4   2      682.06      567.91     70.31 o 
  -6  -4   2      711.84      782.64     74.28 o 
  -5  -4   2      227.32      234.50     24.73 o 
  -4  -4   2        7.70       14.48     10.77 o 
  -3  -4   2     1471.03     1435.40    122.12 o 
  -2  -4   2     4394.76     4434.78     91.53 o 
  -1  -4   2      835.50      801.45     36.82 o 
   0  -4   2     9013.42     9413.20    266.13 o 
   1  -4   2      834.68      831.31     63.14 o 
   2  -4   2        4.49       22.56     13.54 o 
   3  -4   2       44.05       50.44     17.46 o 
   4  -4   2     1884.83     1531.46    157.03 o 
   5  -4   2      618.08      621.45    106.45 o 
   6  -4   2     1885.62     1844.32    275.83 o 
   7  -4   2       12.85       34.19     22.78 o 
   8  -4   2      237.38      145.92     51.57 o 
   9  -4   2      288.86      286.03     70.47 o 
  10  -4   2       58.56       88.05     56.38 o 
  11  -4   2       36.25        0.83     45.27 o 
 -11  -3   2       59.35       81.75     51.07 o 
 -10  -3   2      183.90      160.34     55.55 o 
  -9  -3   2      252.74      400.28     72.63 o 
  -8  -3   2      611.26      694.26     78.43 o 
  -7  -3   2        2.95      -12.10     25.54 o 
  -6  -3   2      646.69      661.60     66.33 o 
  -5  -3   2      372.65      394.30     36.98 o 
  -4  -3   2      918.15      815.87     35.44 o 
  -3  -3   2        1.61        3.96      9.26 o 
  -2  -3   2     3814.76     3815.21     70.49 o 
  -1  -3   2     3001.66     3058.29     93.02 o 
   0  -3   2       39.82       40.23     10.91 o 
   1  -3   2      123.56      135.26     12.66 o 
   2  -3   2     1514.35     1323.38    158.44 o 
   3  -3   2      107.99       81.40     18.00 o 
   4  -3   2       36.92       23.53      8.40 o 
   5  -3   2      599.87      620.27     77.92 o 
   6  -3   2      731.71      633.12    101.06 o 
   7  -3   2      242.17      247.06     47.51 o 
   8  -3   2        6.21       47.92     37.14 o 
   9  -3   2        1.41       -5.31     34.99 o 
  10  -3   2        2.90       -9.62     37.47 o 
  11  -3   2       70.36       33.49     46.26 o 
 -12  -2   2       38.83       86.71     69.31 o 
 -11  -2   2       11.57       36.98     41.45 o 
 -10  -2   2      469.67      608.54     86.72 o 
  -9  -2   2       64.60      105.46     45.93 o 
  -8  -2   2     1579.02     1614.37    108.44 o 
  -7  -2   2     1100.46     1094.21     85.23 o 
  -6  -2   2       45.84       58.03     29.18 o 
  -5  -2   2       66.91       66.92     13.85 o 
  -4  -2   2       45.44       52.99     11.09 o 
  -3  -2   2     1654.78     1601.76     42.71 o 
  -2  -2   2      424.84      410.09     31.34 o 
  -1  -2   2     3938.21     4359.46    105.71 o 
   0  -2   2      458.94      455.55     22.82 o 
   1  -2   2     7406.58     6666.69   1133.75 o 
   2  -2   2        2.47       -8.11     10.19 o 
   4  -2   2     1002.58      871.32     54.04 o 
   5  -2   2     2114.29     1845.72    149.89 o 
   6  -2   2      679.92      619.71     51.57 o 
   7  -2   2      111.25      106.14     20.84 o 
   8  -2   2      416.13      343.07     59.53 o 
   9  -2   2       25.87       18.41     33.49 o 
  10  -2   2      372.73      347.88     68.65 o 
  11  -2   2       99.19       88.38     50.41 o 
  12  -2   2       32.80        0.00     48.09 o 
 -12  -1   2        6.16       -3.10     27.57 o 
 -11  -1   2        0.46       48.30     27.23 o 
 -10  -1   2       46.56       -9.45     38.47 o 
  -9  -1   2      452.10      543.04     74.28 o 
  -8  -1   2     1222.47     1409.75    100.81 o 
  -7  -1   2       15.15        2.82     27.19 o 
  -6  -1   2      171.71      207.10     42.28 o 
  -5  -1   2      874.43      846.15     64.00 o 
  -4  -1   2     2108.27     2037.36     86.06 o 
  -3  -1   2      172.49      172.86     20.48 o 
  -2  -1   2      114.36      125.81     24.04 o 
  -1  -1   2      343.12      361.17     20.51 o 
   0  -1   2     7635.13     8606.02    158.52 o 
   1  -1   2      220.67      210.83     23.38 o 
   2  -1   2     3666.26     3696.82    375.39 o 
   3  -1   2      503.31      409.92     22.60 o 
   4  -1   2     1217.52     1081.46     83.56 o 
   5  -1   2      256.50      240.57     20.40 o 
   6  -1   2      175.15      181.39     19.94 o 
   7  -1   2      480.56      490.86     28.93 o 
   8  -1   2       22.13       18.24     19.40 o 
   9  -1   2     1289.60     1215.09     63.18 o 
  10  -1   2       36.54       29.85     36.81 o 
  11  -1   2       74.16      129.83     56.21 o 
  12  -1   2       14.54       19.57     42.61 o 
 -12   0   2       17.25        3.85     29.53 o 
 -11   0   2        5.68       16.10     47.84 o 
 -10   0   2      114.41      119.77     32.08 o 
  -9   0   2      300.42      342.57     64.67 o 
  -8   0   2        4.67       20.06     33.49 o 
  -7   0   2      328.65      399.78     55.71 o 
  -6   0   2       34.50       23.71     23.21 o 
  -5   0   2     4283.32     4540.98    133.81 o 
  -4   0   2      213.51      241.92     34.82 o 
  -3   0   2        6.57        0.83     12.77 o 
  -2   0   2      329.13      328.04     25.04 o 
  -1   0   2     5145.16     5514.46     59.04 o 
   0   0   2     1429.90     1538.26     43.28 o 
   1   0   2     2407.10     2679.22     71.22 o 
   2   0   2     2423.55     2387.81    167.02 o 
   3   0   2    11354.83    12010.12    882.50 o 
   4   0   2     2358.92     2218.54     74.82 o 
   5   0   2     1130.47     1094.91     58.65 o 
   6   0   2     1122.44     1103.18     76.87 o 
   7   0   2     1758.63     1673.58     75.43 o 
   8   0   2     2591.30     2362.79    116.24 o 
   9   0   2      158.57      132.19     30.96 o 
  10   0   2      753.77      786.34     61.43 o 
  11   0   2        4.18       18.24     37.14 o 
  12   0   2        0.82       -4.64     40.46 o 
 -11   1   2      119.50      176.07     39.68 o 
 -10   1   2      301.19      303.21     58.20 o 
  -9   1   2        2.97       37.57     22.40 o 
  -8   1   2      499.56      547.85     66.82 o 
  -7   1   2      682.21      801.71     69.64 o 
  -6   1   2     2144.38     2077.48     97.83 o 
  -5   1   2      591.34      629.60     53.06 o 
  -4   1   2     3403.82     3268.36    101.15 o 
  -3   1   2      368.09      361.31     35.15 o 
  -2   1   2     4747.08     5073.23    179.00 o 
  -1   1   2      485.19      447.69     18.01 o 
   0   1   2     2068.68     2167.69     47.75 o 
   1   1   2     5150.78     5330.46     56.69 o 
   2   1   2     8468.40     7854.64    579.43 o 
   3   1   2       80.46       81.82     10.22 o 
   4   1   2     1771.92     1558.37     84.90 o 
   5   1   2      961.39      837.09     50.31 o 
   6   1   2     1315.83     1238.49     88.68 o 
   7   1   2      256.23      242.28     23.93 o 
   8   1   2      451.64      440.66     39.81 o 
   9   1   2      543.22      565.82     62.43 o 
  10   1   2      141.25      168.92     33.64 o 
  11   1   2      114.81      105.96     34.44 o 
  12   1   2       87.53       98.23     37.56 o 
 -11   2   2       32.78       43.44     46.10 o 
 -10   2   2       82.96      127.07     37.06 o 
  -9   2   2       80.88       54.55     30.43 o 
  -8   2   2      102.93      106.98     28.84 o 
  -7   2   2        7.52        6.14     25.04 o 
  -6   2   2      370.28      415.70     48.92 o 
  -5   2   2     1464.03     1462.48     74.95 o 
  -4   2   2     3339.73     3235.51    131.91 o 
  -3   2   2       49.83       69.52     11.11 o 
  -2   2   2     3479.28     3630.62    268.87 o 
  -1   2   2     1381.50     1277.10     41.62 o 
   0   2   2      788.27      794.54     23.98 o 
   1   2   2    16299.69    16460.22    135.97 o 
   2   2   2     2015.37     1722.06    119.69 o 
   3   2   2     3199.63     2867.13     90.86 o 
   4   2   2      141.35      147.52     12.57 o 
   5   2   2       99.53       92.87     14.93 o 
   6   2   2      302.27      306.94     20.25 o 
   7   2   2     1007.25      976.05     41.60 o 
   8   2   2      242.76      261.08     32.27 o 
   9   2   2       17.53      -21.66     30.84 o 
  10   2   2       16.47       39.26     43.53 o 
  11   2   2      214.62      201.61     39.98 o 
  12   2   2        4.92       -2.32     38.30 o 
  13   2   2       14.66       10.61     45.76 o 
 -11   3   2       96.67      140.44     58.37 o 
 -10   3   2       10.30       39.96     40.46 o 
  -9   3   2       53.64       45.43     36.98 o 
  -8   3   2      152.43      179.35     32.92 o 
  -7   3   2      336.95      325.12     36.91 o 
  -6   3   2       42.66       14.98     15.07 o 
  -5   3   2     1464.00     1479.15    101.75 o 
  -4   3   2      170.27      172.64     17.45 o 
  -3   3   2     2689.89     2692.07    158.85 o 
  -2   3   2      321.00      321.17     19.69 o 
  -1   3   2      678.38      716.98     38.30 o 
   0   3   2     1714.79     1604.64     36.52 o 
   1   3   2     4678.13     4575.52     95.82 o 
   2   3   2     1520.14     1316.92     65.83 o 
   3   3   2      212.32      176.51     17.40 o 
   4   3   2       35.31       18.21      7.03 o 
   5   3   2      265.44      279.50     18.91 o 
   6   3   2     2179.26     2105.73     45.35 o 
   7   3   2      495.07      468.14     25.75 o 
   8   3   2      303.59      319.02     34.47 o 
   9   3   2        3.43        2.51     19.33 o 
  10   3   2        2.57       -0.11     22.21 o 
  11   3   2       26.51       19.57     37.31 o 
  12   3   2      154.72      142.77     60.69 o 
  13   3   2       34.38       25.20     47.42 o 
 -11   4   2       20.82      -19.07     38.14 o 
 -10   4   2      143.58      112.59     52.56 o 
  -9   4   2       54.58       29.02     38.97 o 
  -8   4   2      126.73       44.44     35.65 o 
  -7   4   2       47.03       30.68     29.18 o 
  -6   4   2        7.89        6.25     22.47 o 
  -5   4   2      117.89      136.26     16.71 o 
  -4   4   2      304.98      297.67     21.88 o 
  -3   4   2      168.73      159.82     15.33 o 
  -2   4   2      219.20      198.87     15.19 o 
  -1   4   2      194.03      153.02     16.74 o 
   0   4   2    11383.93    11370.72    516.21 o 
   1   4   2     7358.11     6593.80    301.32 o 
   2   4   2      253.72      226.97     19.93 o 
   3   4   2      159.29      160.94     18.15 o 
   4   4   2      618.29      683.15     33.45 o 
   5   4   2     6204.12     5848.01    131.24 o 
   6   4   2      248.37      207.53     23.09 o 
   7   4   2      436.24      430.74     26.16 o 
   8   4   2       43.47       70.99     21.67 o 
   9   4   2       14.08       17.08     31.84 o 
  10   4   2       17.88        8.79     34.32 o 
  11   4   2        7.54        0.99     39.13 o 
  12   4   2        7.49      -17.08     38.47 o 
  13   4   2       86.62      122.70     59.86 o 
 -10   5   2        5.54      -26.03     26.03 o 
  -9   5   2      144.89      132.65     53.39 o 
  -8   5   2      136.98      107.94     42.12 o 
  -7   5   2       92.19      105.96     42.95 o 
  -6   5   2      178.18      172.11     47.59 o 
  -5   5   2       68.19       40.77     17.80 o 
  -4   5   2       76.56       84.48     14.95 o 
  -3   5   2      666.03      625.36     50.32 o 
  -2   5   2      153.50      148.78     14.39 o 
  -1   5   2     5268.81     4709.17    437.75 o 
   0   5   2      675.08      542.03     34.98 o 
   1   5   2     5716.28     5401.02    293.21 o 
   2   5   2     1531.69     1444.83     45.34 o 
   3   5   2      197.29      196.26     21.04 o 
   4   5   2     1475.44     1387.68     62.51 o 
   5   5   2     2021.90     1927.33     63.42 o 
   6   5   2     2091.68     1957.91     61.79 o 
   7   5   2      190.06      167.37     23.80 o 
   8   5   2      134.17      104.13     41.29 o 
   9   5   2      362.59      387.34     65.33 o 
  10   5   2      175.69      186.37     57.87 o 
  11   5   2       84.35       88.21     46.43 o 
  12   5   2      161.16      275.58     71.47 o 
  13   5   2       16.04       74.28     51.07 o 
 -10   6   2       58.14       73.29     49.91 o 
  -9   6   2       54.96       36.48     36.81 o 
  -8   6   2       59.52       57.04     40.29 o 
  -7   6   2      758.16      807.35     85.89 o 
  -6   6   2       61.63       35.98     29.68 o 
  -5   6   2       63.48       85.88     24.43 o 
  -4   6   2        4.60        6.46     14.16 o 
  -3   6   2     3015.39     2770.90    280.23 o 
  -2   6   2     2405.86     2377.52    159.28 o 
  -1   6   2      223.46      223.08     23.86 o 
   0   6   2     1933.13     1783.56     78.19 o 
   1   6   2      857.82      794.05     38.27 o 
   2   6   2      198.03      185.90     22.08 o 
   3   6   2     1865.66     1768.23     56.19 o 
   4   6   2      241.39      238.18     25.95 o 
   5   6   2     1217.01     1157.33     50.49 o 
   6   6   2     1129.95     1103.27     57.45 o 
   7   6   2       29.55       42.16     16.01 o 
   8   6   2      752.62      752.46     80.92 o 
   9   6   2       25.13       37.31     39.96 o 
  10   6   2       24.65       65.66     45.60 o 
  11   6   2      213.07      374.41     75.94 o 
  12   6   2      106.63      127.84     56.21 o 
  -9   7   2       12.27       14.26     37.81 o 
  -8   7   2      411.10      388.50     76.27 o 
  -7   7   2       24.10        9.12     33.66 o 
  -6   7   2      375.86      441.40     70.14 o 
  -5   7   2       66.21       91.20     27.08 o 
  -4   7   2     1076.15     1012.07    173.94 o 
  -3   7   2     1420.82     1395.06    149.48 o 
  -2   7   2     1365.05     1294.45    115.90 o 
  -1   7   2     1125.63     1088.91    122.45 o 
   0   7   2      158.13      160.19     16.35 o 
   1   7   2       85.85      102.14     14.66 o 
   2   7   2      156.59      139.77     15.86 o 
   3   7   2      241.67      213.58     25.73 o 
   4   7   2       14.28        9.81     11.69 o 
   5   7   2      676.31      665.12     42.54 o 
   6   7   2       15.45       22.54     14.31 o 
   7   7   2      808.17      750.07     47.17 o 
   8   7   2       55.64       61.19     39.46 o 
   9   7   2      100.78      141.44     52.23 o 
  10   7   2      187.36      327.65     74.28 o 
  11   7   2      194.40      235.79     68.98 o 
  12   7   2       83.80      188.53     64.00 o 
  -8   8   2       11.45       -7.96     38.63 o 
  -7   8   2      318.20      293.99     70.64 o 
  -6   8   2        8.93      -26.53     26.53 o 
  -5   8   2       34.02       18.05     21.81 o 
  -4   8   2      240.06      259.67     50.32 o 
  -3   8   2      329.44      317.39     75.20 o 
  -2   8   2      451.93      468.47     41.33 o 
  -1   8   2      215.44      195.07     29.39 o 
   0   8   2      328.73      274.23     60.77 o 
   1   8   2       70.84       67.52     14.29 o 
   2   8   2      868.85      879.78     44.78 o 
   3   8   2       57.71       65.15     19.40 o 
   4   8   2        2.98       -0.89     13.22 o 
   5   8   2       56.42       82.26     22.57 o 
   6   8   2      388.38      368.77     38.13 o 
   7   8   2       54.82       76.31     22.45 o 
   8   8   2        4.97       -6.14     29.68 o 
   9   8   2      342.99      441.56     75.78 o 
  10   8   2      337.74      281.88     71.63 o 
  11   8   2      389.12      470.08     90.87 o 
  12   8   2        0.28      -29.18     41.79 o 
  -8   9   2        9.38      -32.67     32.67 o 
  -7   9   2        1.62      -36.48     37.64 o 
  -6   9   2        9.81        1.33     38.63 o 
  -5   9   2        8.12        2.75     24.47 o 
  -4   9   2      217.06      255.56     40.49 o 
  -3   9   2      882.85      832.31     56.98 o 
  -2   9   2       93.37       73.34     27.69 o 
  -1   9   2       19.66       16.57     19.67 o 
   0   9   2        0.49       13.95     17.93 o 
   1   9   2     1165.44     1088.95    151.97 o 
   2   9   2      573.01      510.04     61.68 o 
   3   9   2      442.82      439.28     75.69 o 
   4   9   2       58.19       60.25     22.62 o 
   5   9   2      577.98      546.56     45.77 o 
   6   9   2      813.71      805.98     53.72 o 
   7   9   2        4.36      -14.80     16.60 o 
   8   9   2      165.61      156.20     53.56 o 
   9   9   2      578.00      557.14     86.72 o 
  10   9   2      167.46      213.24     65.83 o 
  11   9   2        8.86      -16.75     41.79 o 
  -7  10   2       25.55       48.25     52.23 o 
  -6  10   2       20.05       25.20     43.77 o 
  -5  10   2      328.80      332.23     49.24 o 
  -4  10   2      397.78      377.29     49.45 o 
  -3  10   2       85.14      118.99     32.57 o 
  -2  10   2       71.81       88.50     29.44 o 
  -1  10   2       29.52       10.61     32.42 o 
   0  10   2      616.20      540.06     73.95 o 
   1  10   2      188.02      195.00     51.24 o 
   2  10   2      521.30      508.39     69.48 o 
   3  10   2      374.63      475.39     66.49 o 
   4  10   2      279.39      259.17     53.89 o 
   5  10   2      289.43      249.08     36.89 o 
   6  10   2        8.20       -2.94     17.29 o 
   7  10   2      402.73      404.87     58.78 o 
   8  10   2      516.56      697.75     89.21 o 
   9  10   2        0.78       15.09     42.78 o 
  10  10   2      196.51      244.74     74.12 o 
  -5  11   2        8.22        2.15     28.22 o 
  -4  11   2      137.97      151.33     40.57 o 
  -3  11   2       91.01       98.70     35.46 o 
  -2  11   2       84.03       87.13     46.26 o 
  -1  11   2        0.19       14.76     33.00 o 
   0  11   2       22.44       16.25     30.34 o 
   1  11   2       22.14       19.40     35.32 o 
   2  11   2     1035.02     1166.83    100.32 o 
   3  11   2        9.64       65.66     37.64 o 
   4  11   2      502.58      623.79     77.27 o 
   5  11   2       21.78       17.24     32.00 o 
   6  11   2       44.53       43.66     25.14 o 
   7  11   2       57.93       75.38     31.42 o 
   8  11   2      228.14      228.82     65.00 o 
   9  11   2       50.80      120.38     55.88 o 
  -4  12   2       10.71       70.31     47.42 o 
  -3  12   2       12.46        1.66     37.14 o 
  -2  12   2        2.13       16.25     38.30 o 
  -1  12   2       16.86       49.74     44.11 o 
   0  12   2        8.41        2.65     36.81 o 
   1  12   2      108.60      122.20     51.57 o 
   2  12   2       42.42       25.87     32.50 o 
   3  12   2      666.14      813.48     88.21 o 
   4  12   2       15.75       15.59     31.17 o 
   5  12   2        0.60      -12.77     27.69 o 
   6  12   2      170.43      181.23     54.72 o 
   7  12   2      166.14      204.61     58.86 o 
  -2  13   2        0.09      -30.34     30.34 o 
  -1  13   2       17.60       -6.63     39.46 o 
   0  13   2        1.71       26.03     43.28 o 
   1  13   2       12.87       17.24     41.62 o 
   2  13   2      144.73      211.74     59.20 o 
   3  13   2       39.63       47.26     45.10 o 
   4  13   2       11.56       14.59     34.32 o 
   5  13   2      173.18      222.36     65.33 o 
   6  13   2      180.97      256.35     68.32 o 
  -4 -11   3        9.06       60.19     43.44 o 
  -3 -11   3       72.84      127.18     56.21 o 
  -2 -11   3       84.71      135.47     62.68 o 
  -1 -11   3       30.67       80.42     46.43 o 
   0 -11   3       24.28       38.97     37.97 o 
   1 -11   3       77.17       73.12     46.59 o 
   2 -11   3       16.59       30.34     40.46 o 
  -4 -10   3        2.91        2.49     29.85 o 
  -3 -10   3      162.78      225.51     60.36 o 
  -2 -10   3      137.14      175.76     58.03 o 
  -1 -10   3      127.91      143.10     56.54 o 
   0 -10   3      121.27      165.65     55.22 o 
   1 -10   3      140.32      146.25     52.89 o 
   2 -10   3      136.81      140.44     58.20 o 
   3 -10   3       61.61       44.68     34.82 o 
   4 -10   3       43.70       18.47     33.49 o 
   5 -10   3       94.96      101.89     40.19 o 
  -8  -9   3       52.20       89.21     60.02 o 
  -7  -9   3       31.14       15.59     47.75 o 
  -4  -9   3      107.25      205.61     55.22 o 
  -3  -9   3       18.24      -24.37     24.37 o 
  -2  -9   3      191.06      190.52     54.72 o 
  -1  -9   3       44.83       15.59     28.69 o 
   0  -9   3      201.56      325.33     65.66 o 
   1  -9   3       76.73       68.48     39.80 o 
   2  -9   3      357.98      353.35     73.95 o 
   3  -9   3       23.69       37.61     33.33 o 
   4  -9   3      792.04      803.29    143.01 o 
   5  -9   3      138.29      139.11     40.85 o 
   6  -9   3        0.89       -7.03     29.81 o 
  -9  -8   3       58.72       51.73     52.56 o 
  -8  -8   3       71.69       43.77     46.10 o 
  -7  -8   3        7.06      -33.00     33.00 o 
  -6  -8   3      395.38      376.40     70.31 o 
  -5  -8   3        9.89       33.66     22.27 o 
  -4  -8   3      406.54      420.50     62.35 o 
  -3  -8   3      552.73      529.11     69.31 o 
  -2  -8   3        8.34       19.90     27.19 o 
  -1  -8   3      784.41      875.17     83.74 o 
   0  -8   3       23.00       42.12     31.84 o 
   1  -8   3        0.60        5.31     23.88 o 
   2  -8   3       67.09       72.68     29.84 o 
   3  -8   3     1063.93     1183.89    194.83 o 
   4  -8   3        0.52       10.41     24.75 o 
   5  -8   3      317.68      320.18     51.23 o 
   6  -8   3        4.77      -10.51     26.82 o 
   7  -8   3       29.22       33.06     37.97 o 
   8  -8   3       38.97       66.66     56.05 o 
  -9  -7   3      580.34      615.17     98.00 o 
  -8  -7   3        0.05       -5.31     40.96 o 
  -7  -7   3       84.76       75.61     43.77 o 
  -6  -7   3        3.30       12.10     29.18 o 
  -5  -7   3      392.72      495.86     44.71 o 
  -4  -7   3      123.23      121.77     28.63 o 
  -3  -7   3      131.89      158.75     29.05 o 
  -2  -7   3        4.64        4.48     21.89 o 
  -1  -7   3        8.45      -11.77     20.06 o 
   0  -7   3      439.31      472.57     64.67 o 
   1  -7   3     1202.46     1234.98     93.02 o 
   2  -7   3      306.07      317.72     47.17 o 
   3  -7   3      393.97      304.64     58.78 o 
   4  -7   3      882.89      925.56    157.11 o 
   5  -7   3       76.57       64.09     35.90 o 
   6  -7   3        0.14      -20.67     24.04 o 
   7  -7   3      198.42      174.52     67.82 o 
   8  -7   3      113.50      125.69     64.50 o 
   9  -7   3        7.60      -40.29     40.29 o 
 -10  -6   3      258.61      235.29     73.95 o 
  -9  -6   3        9.88      -27.36     36.48 o 
  -8  -6   3       31.98       51.40     42.78 o 
  -7  -6   3      234.18      293.16     63.84 o 
  -6  -6   3      450.07      499.43     70.80 o 
  -5  -6   3        7.82       16.33     23.55 o 
  -4  -6   3      956.97      920.48     52.05 o 
  -3  -6   3       81.41      107.43     22.92 o 
  -2  -6   3      596.32      565.87     38.72 o 
  -1  -6   3       46.65       40.06     15.97 o 
   0  -6   3      161.91      173.61     42.12 o 
   1  -6   3      925.99      995.55     80.09 o 
   2  -6   3      208.72      206.63     34.47 o 
   3  -6   3      414.28      396.23     52.15 o 
   4  -6   3       61.75       86.30     30.12 o 
   5  -6   3       84.52       61.52     27.05 o 
   6  -6   3      382.81      355.65     55.30 o 
   7  -6   3       27.25       44.42     29.63 o 
   8  -6   3       50.32       21.22     42.12 o 
   9  -6   3       89.04       56.87     55.55 o 
  10  -6   3        0.26      -42.12     42.12 o 
 -10  -5   3        0.21      -40.29     40.29 o 
  -9  -5   3        6.28       26.03     42.78 o 
  -8  -5   3       73.94       71.63     44.94 o 
  -7  -5   3      171.95      268.78     59.36 o 
  -6  -5   3        8.45       26.53     29.18 o 
  -5  -5   3      515.57      586.56     40.49 o 
  -4  -5   3      771.71      719.52     43.13 o 
  -3  -5   3      584.06      589.33     47.01 o 
  -2  -5   3       65.13       81.71     18.82 o 
  -1  -5   3     1891.91     1874.25     60.17 o 
   0  -5   3      278.16      294.38     28.01 o 
   1  -5   3     3006.10     2956.80    120.55 o 
   2  -5   3      154.90      127.14     42.70 o 
   3  -5   3      234.25      169.57     30.08 o 
   4  -5   3      179.14      154.30     47.01 o 
   5  -5   3      180.24      149.83     32.71 o 
   6  -5   3      617.48      638.41     83.07 o 
   7  -5   3      188.99      205.11     69.97 o 
   8  -5   3      360.38      230.65     63.18 o 
   9  -5   3       26.12       20.23     49.91 o 
  10  -5   3       51.59       17.41     51.90 o 
 -11  -4   3       22.18       82.74     53.06 o 
 -10  -4   3        0.23       -8.79     34.49 o 
  -9  -4   3      139.09      117.89     54.55 o 
  -8  -4   3      154.25      203.29     57.37 o 
  -7  -4   3       14.89       17.74     35.48 o 
  -6  -4   3     1282.94     1317.06     96.50 o 
  -5  -4   3       71.96       26.20     28.35 o 
  -4  -4   3     3425.46     3433.55     82.10 o 
  -3  -4   3       33.73       56.28     16.05 o 
  -2  -4   3     1674.79     1595.42     54.64 o 
  -1  -4   3      930.21      955.03     54.97 o 
   0  -4   3    11691.86    12368.62    326.16 o 
   1  -4   3     2158.85     2209.06     53.59 o 
   2  -4   3       80.99       74.64     11.67 o 
   3  -4   3      875.54      728.16    102.14 o 
   4  -4   3      493.87      408.28     48.58 o 
   5  -4   3      642.15      612.36    102.22 o 
   6  -4   3        1.00       23.01     20.36 o 
   7  -4   3      115.28      149.38     32.29 o 
   8  -4   3        9.05       -9.29     34.32 o 
   9  -4   3      252.83      234.46     68.15 o 
  10  -4   3        4.32      -25.37     42.28 o 
  11  -4   3        4.88      -25.70     41.12 o 
 -11  -3   3        0.28       55.71     52.23 o 
 -10  -3   3       92.03       57.37     46.76 o 
  -9  -3   3       69.47       66.33     44.44 o 
  -8  -3   3      461.07      535.41     74.95 o 
  -7  -3   3        8.80       18.24     30.68 o 
  -6  -3   3      479.40      485.50     63.84 o 
  -5  -3   3     1025.69      986.10     76.27 o 
  -4  -3   3      485.65      465.15     30.68 o 
  -3  -3   3       32.66       25.55     11.20 o 
  -2  -3   3       25.34       30.68     11.84 o 
  -1  -3   3     8192.79     8631.19    244.58 o 
   0  -3   3     1007.97     1071.74     41.70 o 
   1  -3   3      307.11      265.54     21.91 o 
   2  -3   3      285.74      339.65     41.87 o 
   3  -3   3      351.06      330.97     48.00 o 
   4  -3   3      467.32      484.05     36.06 o 
   5  -3   3     1131.75     1068.18    164.07 o 
   6  -3   3       23.18       17.28     18.96 o 
   7  -3   3      368.03      379.67    107.61 o 
   8  -3   3      234.05      230.48     57.37 o 
   9  -3   3       30.58       33.33     43.61 o 
  10  -3   3      110.11       85.56     48.42 o 
  11  -3   3       17.26       -8.29     42.45 o 
 -11  -2   3        2.97       47.09     43.44 o 
 -10  -2   3       12.97      -28.52     35.48 o 
  -9  -2   3      472.48      519.33     78.93 o 
  -8  -2   3       14.87        5.80     30.34 o 
  -7  -2   3      453.47      562.61     71.30 o 
  -6  -2   3      342.89      344.89     54.72 o 
  -5  -2   3       49.55       57.21     28.35 o 
  -4  -2   3     1596.09     1516.05     83.82 o 
  -3  -2   3      541.50      520.99     29.26 o 
  -2  -2   3     1371.98     1246.48     42.71 o 
  -1  -2   3     1463.90     1458.34     44.73 o 
   0  -2   3     3752.62     3836.24     92.28 o 
   1  -2   3     1683.48     1698.10     71.30 o 
   2  -2   3      734.56      684.28    104.13 o 
   3  -2   3     2319.76     2000.98    369.85 o 
   4  -2   3     1338.55     1197.69    217.13 o 
   5  -2   3       47.20       56.63     13.03 o 
   6  -2   3     1410.10     1332.85    105.77 o 
   7  -2   3        3.33      -14.73     14.73 o 
   8  -2   3      170.59      198.48     52.40 o 
   9  -2   3        7.12       19.57     36.81 o 
  10  -2   3      114.70      133.31     52.07 o 
  11  -2   3       11.38       48.92     50.08 o 
  12  -2   3        3.60       41.95     52.07 o 
 -11  -1   3       25.03       10.61     46.10 o 
 -10  -1   3        0.73      -30.34     33.00 o 
  -9  -1   3      332.10      348.21     69.81 o 
  -8  -1   3      529.74      651.32     76.61 o 
  -7  -1   3      341.54      320.52     57.54 o 
  -6  -1   3      259.71      295.48     49.74 o 
  -5  -1   3       21.14       21.89     22.55 o 
  -4  -1   3     5483.73     5359.95    144.84 o 
  -3  -1   3     3566.90     3491.43     61.53 o 
  -2  -1   3     2270.26     2216.20     49.76 o 
  -1  -1   3     8708.33     9573.11    121.96 o 
   0  -1   3     1354.95     1336.29     38.86 o 
   1  -1   3      109.49      138.95     24.04 o 
   2  -1   3     5864.90     5713.23    504.57 o 
   3  -1   3     6435.47     6223.57    575.59 o 
   4  -1   3       83.89      100.83     15.01 o 
   5  -1   3     1895.53     1771.92    188.27 o 
   6  -1   3        2.95        5.81     13.21 o 
   7  -1   3      231.13      243.42     23.65 o 
   8  -1   3       17.27      -10.27     17.99 o 
   9  -1   3      326.59      294.98     60.52 o 
  10  -1   3        2.69      -13.27     32.67 o 
  11  -1   3      168.34      276.25     69.97 o 
  12  -1   3      215.43      212.91     67.15 o 
 -11   0   3       13.08      -31.50     31.50 o 
 -10   0   3       26.97       54.22     49.25 o 
  -9   0   3      873.55      868.53     89.71 o 
  -8   0   3        6.88        6.47     29.02 o 
  -7   0   3      720.15      769.21     73.62 o 
  -6   0   3       87.70       70.47     31.01 o 
  -5   0   3     5360.89     5385.47    154.70 o 
  -4   0   3     1427.00     1355.36     76.27 o 
  -3   0   3     6128.83     6325.23     72.75 o 
  -2   0   3     4470.58     4587.62     64.46 o 
  -1   0   3     2863.19     2929.83     52.53 o  
   1   0   3      845.77      821.77     43.77 o 
   2   0   3     5704.55     6015.71     75.05 o 
   3   0   3      461.34      452.12     21.44 o 
   4   0   3     9889.68    10270.90    805.29 o 
   5   0   3        0.28       -8.39      8.39 o 
   6   0   3     1725.66     1637.79     68.83 o 
   7   0   3       78.96       72.17     16.28 o 
   8   0   3     1133.50      982.06    159.43 o 
   9   0   3       99.35       89.48     29.51 o 
  10   0   3      898.90      893.75     73.21 o 
  11   0   3      248.69      217.88     60.19 o 
  12   0   3        0.44       27.03     43.44 o 
 -11   1   3       41.77       68.72     35.59 o 
 -10   1   3      151.94      242.42     64.67 o 
  -9   1   3       22.52       24.21     35.32 o 
  -8   1   3     1041.88     1098.85     91.03 o 
  -7   1   3        7.29       15.25     28.85 o 
  -6   1   3      761.06      803.04     67.65 o 
  -5   1   3       89.05       81.58     30.84 o 
  -4   1   3    18000.75    19794.21    266.13 o 
  -3   1   3      774.31      772.02     25.53 o 
  -2   1   3     2579.44     2665.03     47.05 o 
  -1   1   3    11537.54    12406.20    131.99 o 
   0   1   3      742.62      785.46     37.81 o 
   1   1   3     2894.63     3037.29     51.53 o 
   2   1   3      696.66      725.78     28.69 o 
   3   1   3     3177.38     2815.57    180.82 o 
   4   1   3      240.86      263.48     32.17 o 
   5   1   3     6564.37     6161.61    513.69 o 
   6   1   3      159.94      157.55     18.07 o 
   7   1   3       33.84       42.56     13.73 o 
   8   1   3      372.94      369.60     36.87 o 
   9   1   3      617.85      620.02     50.09 o 
  10   1   3       66.90       41.00     27.66 o 
  11   1   3      204.30      322.05     45.11 o 
  12   1   3        5.76       -7.46     38.97 o 
 -11   2   3        7.38       45.27     40.29 o 
 -10   2   3      192.66      234.38     43.14 o 
  -9   2   3      838.59      863.15    145.25 o 
  -8   2   3       35.87       57.21     38.80 o 
  -7   2   3      206.24      191.52     46.10 o 
  -6   2   3       32.69       56.21     28.69 o 
  -5   2   3     4489.04     4679.77    138.79 o 
  -4   2   3       42.75       62.01     22.38 o 
  -3   2   3     1205.84     1156.39     61.02 o 
  -2   2   3     1098.24     1215.42     57.37 o 
   0   2   3     1615.72     1569.43     52.40 o 
   1   2   3      490.26      474.42     51.98 o 
   2   2   3     3427.10     3480.16     58.51 o 
   3   2   3     7108.56     6338.84    383.73 o 
   4   2   3     6260.21     5649.01    371.62 o 
   5   2   3      677.29      603.99     33.47 o 
   6   2   3      332.14      320.68     21.84 o 
   7   2   3      501.39      453.30     26.91 o 
   8   2   3     1657.32     1517.66     69.64 o 
   9   2   3      322.82      288.16     37.61 o 
  10   2   3      837.19      818.24     66.82 o 
  11   2   3        1.68        6.69     24.39 o 
  12   2   3       70.37      110.93     53.39 o 
  13   2   3       70.41       88.05     49.91 o 
 -11   3   3      170.88      199.14     65.99 o 
 -10   3   3       29.89       27.03     37.47 o 
  -9   3   3      148.87      151.85     36.58 o 
  -8   3   3      446.07      427.29     45.89 o 
  -7   3   3       54.95       99.32     37.14 o 
  -6   3   3      357.08      353.02     48.92 o 
  -5   3   3      508.03      542.21     50.90 o 
  -4   3   3     1059.89     1012.93     79.34 o 
  -3   3   3     2814.32     2731.62    111.10 o 
  -2   3   3     1839.74     1963.16    138.62 o 
  -1   3   3     6306.90     6040.27    106.95 o 
   0   3   3     1205.40     1187.97     35.47 o 
   1   3   3      101.74      133.69     15.24 o 
   2   3   3      579.50      469.60     52.31 o 
   3   3   3       81.35       64.03      9.42 o 
   4   3   3      610.04      497.12     34.28 o 
   5   3   3        2.75       -1.90      7.63 o 
   6   3   3      237.72      220.62     30.39 o 
   7   3   3       34.41       30.66     12.48 o 
   8   3   3      300.83      290.33     32.93 o 
   9   3   3      475.61      513.98     44.45 o 
  10   3   3      139.00      107.37     28.90 o 
  11   3   3      125.83      130.99     52.07 o 
  12   3   3       38.78        5.97     40.13 o 
  13   3   3      102.93       92.69     54.88 o 
 -10   4   3       48.58       11.61     38.30 o 
  -9   4   3        4.55       11.44     32.83 o 
  -8   4   3       78.71       64.50     38.97 o 
  -7   4   3       54.67       63.66     34.32 o 
  -6   4   3      232.85      227.13     32.09 o 
  -5   4   3      161.65      150.75     25.02 o 
  -4   4   3       34.16       44.34     13.49 o 
  -3   4   3       46.62       70.12     14.26 o 
  -2   4   3     1695.83     1552.52     63.18 o 
  -1   4   3     2935.15     2787.33     82.74 o 
   0   4   3      121.44      111.59     15.27 o 
   1   4   3    12733.08    12578.50    394.55 o 
   2   4   3       70.65       82.15     14.30 o 
   3   4   3     2029.04     1912.67     51.27 o 
   4   4   3       45.27       37.64     12.75 o 
   5   4   3     5972.82     5474.70    232.22 o 
   6   4   3      190.88      189.50     17.68 o 
   7   4   3      907.05      868.84     37.04 o 
   8   4   3     2427.85     2357.84     73.01 o 
   9   4   3        0.47      -23.38     26.36 o 
  10   4   3        3.31       24.21     33.83 o 
  11   4   3      125.80      123.70     53.39 o 
  12   4   3       64.44       65.83     50.08 o 
  13   4   3       15.16       93.68     57.21 o 
 -10   5   3        1.07      -30.68     30.68 o 
  -9   5   3      202.19      203.29     62.84 o 
  -8   5   3       99.80       41.62     35.48 o 
  -7   5   3      140.03      112.59     41.29 o 
  -6   5   3      255.87      210.75     49.74 o 
  -5   5   3       83.87       75.86     21.26 o 
  -4   5   3      102.38       91.48     15.78 o 
  -3   5   3       95.90      120.38     16.73 o 
  -2   5   3      459.63      417.06     29.00 o 
  -1   5   3      101.09      116.44     34.41 o 
   0   5   3     3275.78     2911.82    172.23 o 
   1   5   3       22.34       43.23     11.75 o 
   2   5   3     5280.37     4961.07     83.03 o 
   3   5   3       27.08        0.29      9.16 o 
   4   5   3     6044.23     5930.87    246.65 o 
   5   5   3      159.81      173.36     22.45 o 
   6   5   3     4533.15     4211.33     87.35 o 
   7   5   3      789.32      802.02    114.99 o 
   8   5   3      181.23      195.16     47.59 o 
   9   5   3      112.08       43.77     35.32 o 
  10   5   3      100.00      112.92     47.92 o 
  11   5   3       10.02       20.73     37.97 o 
  12   5   3       12.17       31.50     41.79 o 
  13   5   3       79.11      127.68     60.52 o 
 -10   6   3      109.59       54.55     48.25 o 
  -9   6   3       12.82      -22.22     34.99 o 
  -8   6   3      448.50      392.65     71.63 o 
  -7   6   3        2.01      -23.21     26.53 o 
  -6   6   3      131.01      125.52     42.78 o 
  -5   6   3        4.32       -0.83     25.20 o 
  -4   6   3      167.15      211.35     28.47 o 
  -3   6   3        9.78        7.37      9.90 o 
  -2   6   3      794.27      721.55     39.17 o 
  -1   6   3       20.31       13.28     10.34 o 
   0   6   3     4506.74     4062.17    216.41 o 
   1   6   3    11240.52    10177.14    377.08 o 
   2   6   3       53.59       40.41     11.11 o 
   3   6   3      398.26      363.53     28.89 o 
   4   6   3      249.21      236.52     25.59 o 
   5   6   3     2623.11     2366.75     69.98 o 
   6   6   3       59.84       56.00     16.64 o 
   7   6   3     2955.94     2819.97     81.54 o 
   8   6   3       62.52       33.66     35.15 o 
   9   6   3      153.26      111.26     45.10 o 
  10   6   3       47.11       34.32     36.48 o 
  11   6   3        3.90       22.22     38.47 o 
  12   6   3        2.75       44.60     42.95 o 
  13   6   3      175.59      203.29     65.16 o 
  -9   7   3      270.09      204.95     66.33 o 
  -8   7   3        0.39       32.17     36.64 o 
  -7   7   3      208.04      201.80     58.03 o 
  -6   7   3        7.67       -5.31     30.01 o 
  -5   7   3      479.43      484.01     66.99 o 
  -4   7   3      212.01      205.63     31.30 o 
  -3   7   3       37.90       66.27     19.97 o 
  -2   7   3      491.23      467.93     36.03 o 
  -1   7   3     1149.46      927.02    118.39 o 
   0   7   3      377.84      369.68     23.06 o 
   1   7   3      160.77      150.71     16.26 o 
   2   7   3     1066.89      902.42     77.80 o 
   3   7   3       79.37       72.95     17.60 o 
   4   7   3      131.97      132.39     22.54 o 
   5   7   3       39.79       49.82     16.49 o 
   6   7   3     1594.61     1512.42     62.93 o 
   7   7   3      541.94      464.42     38.96 o 
   8   7   3        6.97       12.35     16.56 o 
   9   7   3        0.08      -24.54     24.54 o 
  10   7   3      107.16       76.61     49.25 o 
  11   7   3       16.79      -16.08     34.99 o 
  12   7   3      107.68      191.02     64.00 o 
  -8   8   3       11.21      -33.33     33.33 o 
  -7   8   3      206.22      240.76     65.83 o 
  -6   8   3      110.65      142.93     49.08 o 
  -5   8   3       85.53      131.32     45.60 o 
  -4   8   3      105.05       79.98     26.96 o 
  -3   8   3       53.27       68.87     24.18 o 
  -2   8   3     1871.81     1707.67    108.61 o 
  -1   8   3        8.23       14.59     15.83 o 
   0   8   3      689.24      686.43     57.72 o 
   1   8   3       66.49       36.77     12.64 o 
   2   8   3      159.55      138.67     26.99 o 
   3   8   3      191.75      210.91     26.94 o 
   4   8   3      789.64      759.77     77.19 o 
   5   8   3      796.62      784.94     51.15 o 
   6   8   3       73.29       68.44     31.67 o 
   7   8   3        7.37        8.03     16.66 o 
   8   8   3      520.77      529.40     44.66 o 
   9   8   3        0.54       11.11     35.98 o 
  10   8   3        5.69       25.20     44.27 o 
  11   8   3      155.48      215.72     69.64 o 
  12   8   3       24.49       41.62     52.40 o 
  -8   9   3       13.15       45.93     45.60 o 
  -7   9   3       18.07       -5.97     42.61 o 
  -6   9   3       66.37      138.12     56.87 o 
  -5   9   3        2.23      -22.55     31.84 o 
  -4   9   3        0.14        3.81     20.87 o 
  -3   9   3      560.78      551.10     47.38 o 
  -2   9   3        8.75       -8.94     17.05 o 
  -1   9   3      172.70      177.78     29.77 o 
   0   9   3       58.59       58.25     20.58 o 
   1   9   3     1258.37     1286.72     89.87 o 
   2   9   3       74.66       64.22     20.22 o 
   3   9   3      133.49      175.75     27.88 o 
   4   9   3      706.24      677.75     48.67 o 
   5   9   3        1.03       -6.19     15.62 o 
   6   9   3        1.70       -7.55     14.94 o 
   7   9   3       62.13       30.01     20.28 o 
   8   9   3       15.28       37.78     23.40 o 
   9   9   3       72.28       57.54     45.93 o 
  10   9   3      789.06      819.95    103.47 o 
  11   9   3        8.03        4.15     49.25 o 
  -7  10   3       32.16        5.31     47.59 o 
  -6  10   3       12.36      -31.17     31.17 o 
  -5  10   3        0.22      -27.86     38.47 o 
  -4  10   3      477.89      557.79     62.68 o 
  -3  10   3       55.76       61.26     26.92 o 
  -2  10   3      614.67      669.02     53.94 o 
  -1  10   3        1.85       12.86     19.89 o 
   0  10   3      473.53      498.93     69.48 o 
   1  10   3       69.39       50.24     32.17 o 
   2  10   3      995.98      998.20     85.56 o 
   3  10   3      267.65      323.34     58.20 o 
   4  10   3      497.70      542.45     45.35 o 
   5  10   3      143.45      145.13     31.13 o 
   6  10   3       74.41       70.42     24.15 o 
   7  10   3       71.04       69.13     28.52 o 
   8  10   3        0.57       11.61     35.98 o 
   9  10   3      264.23      303.27     70.14 o 
  10  10   3       10.62       11.77     40.96 o 
  11  10   3      295.19      412.21     88.54 o 
  -6  11   3       23.87       35.82     51.57 o 
  -5  11   3        3.16       16.25     48.75 o 
  -4  11   3      308.83      286.83     53.81 o 
  -3  11   3      460.36      506.46     55.02 o 
  -2  11   3       32.00       -6.80     29.18 o 
  -1  11   3       28.50       19.57     35.65 o 
   0  11   3       22.13       51.07     40.79 o 
   1  11   3      237.05      343.40     66.49 o 
   2  11   3      102.17      123.86     45.43 o 
   3  11   3      619.94      689.29     78.10 o 
   4  11   3      138.57      139.12     46.93 o 
   5  11   3       92.76      163.00     48.58 o 
   6  11   3       18.03       27.48     23.50 o 
   7  11   3       10.80      -10.67     19.47 o 
   8  11   3       10.53      -28.69     36.15 o 
   9  11   3      195.48      236.78     69.81 o 
  10  11   3      110.45      137.13     60.85 o 
  -4  12   3       79.90      131.16     54.06 o 
  -3  12   3       32.02       60.36     49.41 o 
  -2  12   3       22.21       27.03     41.45 o 
  -1  12   3        6.63       37.47     37.97 o 
   0  12   3      102.04      133.15     50.41 o 
   1  12   3        0.94        3.65     38.97 o 
   2  12   3      144.11      235.95     60.52 o 
   3  12   3      397.31      469.42     77.60 o 
   4  12   3      192.51      218.87     59.20 o 
   5  12   3       87.19       63.18     41.29 o 
   6  12   3       25.16       55.88     39.80 o 
   7  12   3       32.79       83.07     43.44 o 
   8  12   3      159.31      256.18     67.82 o 
   9  12   3       12.98       -6.14     42.45 o 
  -2  13   3        6.46       31.17     44.27 o 
  -1  13   3        3.88        3.32     43.44 o 
   0  13   3       19.45       49.08     45.43 o 
   1  13   3        8.29       22.88     39.30 o 
   2  13   3       74.33       81.41     42.12 o 
   3  13   3       22.28       28.19     33.66 o 
   4  13   3       51.52       85.39     43.28 o 
   5  13   3        7.61        2.32     30.51 o 
   6  13   3        0.39        7.79     33.16 o 
   7  13   3      174.17      295.65     70.64 o 
   1  14   3        4.37       28.52     40.96 o 
   2  14   3       32.58       29.18     37.64 o 
   3  14   3       11.51       21.72     39.63 o 
   4  14   3       37.88       85.23     49.08 o 
   5  14   3      100.78      184.55     64.34 o 
  -4 -10   4        5.13       35.15     39.63 o 
  -3 -10   4        4.64       58.70     38.14 o 
  -2 -10   4      182.63      252.04     67.82 o 
  -1 -10   4       22.00        4.81     35.32 o 
   0 -10   4      109.95      146.91     57.54 o 
   1 -10   4       39.11       57.70     45.76 o 
   2 -10   4       31.18        0.66     37.64 o 
   3 -10   4        7.30      -34.49     34.49 o 
   4 -10   4       72.91       53.56     47.75 o 
  -4  -9   4      179.48      208.76     57.54 o 
  -3  -9   4      192.12      196.99     58.86 o 
  -2  -9   4       52.45       83.24     45.76 o 
  -1  -9   4      462.01      516.84     81.91 o 
   0  -9   4        9.02       41.29     38.47 o 
   1  -9   4       40.38       15.92     30.84 o 
   2  -9   4        9.52        3.48     36.98 o 
   3  -9   4      114.51      139.78     58.86 o 
   4  -9   4      106.94      108.87     39.57 o 
   5  -9   4       56.97       76.92     41.66 o 
   6  -9   4       42.33       36.80     34.47 o 
  -8  -8   4       86.95       77.10     55.88 o 
  -7  -8   4      121.91      119.88     61.68 o 
  -6  -8   4      215.13      233.96     63.34 o 
  -5  -8   4       69.17      112.26     44.94 o 
  -4  -8   4       60.43      117.23     42.28 o 
  -3  -8   4       80.69      139.95     45.10 o 
  -2  -8   4      208.71      205.94     54.22 o 
  -1  -8   4      494.77      579.52     79.26 o 
   0  -8   4        1.93      -10.61     26.53 o 
   1  -8   4      449.43      475.55     73.46 o 
   2  -8   4       26.86       26.03     36.31 o 
   3  -8   4      134.66      136.13     38.53 o 
   4  -8   4      272.95      332.91     52.29 o 
   5  -8   4      272.15      315.95     52.35 o 
   6  -8   4      185.38      146.09     66.08 o 
   7  -8   4        0.73        1.19     32.72 o 
  -8  -7   4      149.50      312.06     76.11 o 
  -7  -7   4       10.48      -12.10     38.80 o 
  -6  -7   4       72.72      100.81     47.26 o 
  -5  -7   4      403.44      413.71     67.82 o 
  -4  -7   4      298.65      289.11     39.15 o 
  -3  -7   4        0.81       31.52     20.34 o 
  -2  -7   4     1048.79     1100.18     88.88 o 
  -1  -7   4       44.51       52.40     34.99 o 
   0  -7   4      404.54      443.88     65.66 o 
   1  -7   4        0.11      -18.24     18.24 o 
   2  -7   4       10.66       -0.66     26.20 o 
   3  -7   4       44.74       40.22     27.60 o 
   4  -7   4      244.62      319.62     58.86 o 
   5  -7   4      184.94      172.42     41.00 o 
   6  -7   4       56.23       81.97     35.66 o 
   7  -7   4        0.01       31.21     29.63 o 
   8  -7   4        8.86       -0.05     36.06 o 
  -9  -6   4       36.50      101.98     54.88 o 
  -8  -6   4      444.83      488.16     88.05 o 
  -7  -6   4       60.28       54.22     44.77 o 
  -6  -6   4       42.60       31.67     34.82 o 
  -5  -6   4      171.64      203.79     50.57 o 
  -4  -6   4        0.82       23.14     17.88 o 
  -3  -6   4       77.62       84.85     23.98 o 
  -2  -6   4      226.25      250.63     31.80 o 
  -1  -6   4        0.63       -7.13     20.23 o 
   0  -6   4      583.36      682.32     69.31 o 
   1  -6   4      509.79      418.02     61.35 o 
   2  -6   4       17.93       66.33     34.82 o 
   3  -6   4      148.50      121.99     33.40 o 
   4  -6   4      377.35      395.41     90.37 o 
   5  -6   4      186.20      195.65     39.92 o 
   6  -6   4       11.19        5.24     28.02 o 
   7  -6   4        4.93      -12.77     25.14 o 
   8  -6   4      364.92      346.29     53.21 o 
   9  -6   4       10.55        0.50     49.74 o 
 -10  -5   4       37.78       94.68     57.04 o 
  -9  -5   4       93.88      125.85     60.85 o 
  -8  -5   4       91.63       98.66     51.07 o 
  -7  -5   4       95.02      104.96     46.10 o 
  -6  -5   4     1171.94     1267.81    101.64 o 
  -5  -5   4        7.40       -6.30     25.87 o 
  -4  -5   4      349.36      334.06     40.54 o 
  -3  -5   4     1045.01      988.09     51.77 o 
  -2  -5   4      190.45      180.16     26.94 o 
  -1  -5   4       59.87       88.63     20.43 o 
   0  -5   4      111.46      120.73     21.25 o 
   1  -5   4      603.71      570.90     61.85 o 
   2  -5   4      573.39      513.69     62.18 o 
   3  -5   4      497.89      498.36     97.17 o 
   4  -5   4      277.33      257.31     39.03 o 
   5  -5   4      454.24      466.15    143.18 o 
   6  -5   4       15.53       45.81     24.72 o 
   7  -5   4      370.77      344.70    116.24 o 
   8  -5   4       94.38       84.16     37.64 o 
   9  -5   4      132.96      102.64     61.02 o 
  10  -5   4        0.70      -41.45     41.45 o 
 -10  -4   4       93.31      141.61     64.83 o 
  -9  -4   4        1.38      -24.21     36.15 o 
  -8  -4   4       72.37      148.74     56.05 o 
  -7  -4   4      306.92      320.68     65.00 o 
  -6  -4   4       21.09       24.71     33.99 o 
  -5  -4   4     1582.90     1340.11     95.84 o 
  -4  -4   4      823.64      769.97     44.38 o 
  -3  -4   4       18.33       41.46     15.96 o 
  -2  -4   4       38.83       29.62     15.18 o 
  -1  -4   4     2241.08     2228.64     86.47 o 
   0  -4   4     1503.25     1580.40     54.44 o 
   1  -4   4     1262.48     1295.55     57.29 o 
   2  -4   4       45.31       69.49     15.76 o 
   3  -4   4      648.09      579.71    125.27 o 
   4  -4   4      636.05      538.12     79.59 o 
   5  -4   4        1.90       -3.11     19.95 o 
   6  -4   4      164.74      126.39     31.64 o 
   7  -4   4      558.09      552.89    148.40 o 
   8  -4   4      236.63      255.40     80.25 o 
   9  -4   4      229.75      245.57     69.64 o 
  10  -4   4       19.01        5.97     48.42 o 
  11  -4   4       41.16       29.35     53.06 o 
 -10  -3   4      129.96      136.30     56.87 o 
  -9  -3   4       14.25       15.59     41.45 o 
  -8  -3   4      222.82      262.48     64.17 o 
  -7  -3   4      112.71      116.90     45.43 o 
  -6  -3   4      200.14      239.60     53.06 o 
  -5  -3   4     2269.56     2321.40    118.89 o 
  -4  -3   4      111.42      121.35     21.56 o 
  -3  -3   4     2216.59     2122.47     94.35 o 
  -2  -3   4        6.54       -2.03      9.44 o 
  -1  -3   4     4590.21     4618.99     89.41 o 
   0  -3   4     2087.80     2030.23     59.04 o 
   1  -3   4     9386.94     9794.84    282.13 o 
   2  -3   4     2532.29     2428.90    204.31 o 
   3  -3   4      498.66      578.82    115.41 o 
   4  -3   4      131.84      124.91     26.84 o 
   5  -3   4      178.70      189.39     37.31 o 
   6  -3   4      478.29      456.51     63.51 o 
   7  -3   4       78.33       80.61     26.65 o 
   8  -3   4        1.52       21.32     22.42 o 
   9  -3   4        6.82       -7.30     38.47 o 
  10  -3   4      100.36      125.36     55.71 o 
  11  -3   4        0.09       14.76     43.94 o 
 -11  -2   4       16.12        1.16     38.80 o 
 -10  -2   4        0.41      -34.16     34.16 o 
  -9  -2   4      264.55      320.85     69.48 o 
  -8  -2   4       29.60       49.25     40.29 o 
  -7  -2   4      345.51      228.99     56.05 o 
  -6  -2   4     1914.04     1903.05    113.09 o 
  -5  -2   4       97.99      137.29     39.63 o 
  -4  -2   4     4766.98     4584.24     86.77 o 
  -3  -2   4      621.02      573.27     34.01 o 
  -2  -2   4      246.68      251.48     24.20 o 
  -1  -2   4      386.49      407.97     29.13 o 
   0  -2   4     8546.37     8864.34    204.86 o 
   1  -2   4      855.30      810.50     56.38 o 
   2  -2   4     1709.71     1649.35     80.25 o 
   3  -2   4        6.09       12.64     15.13 o 
   4  -2   4       25.60       24.03     11.47 o 
   5  -2   4      396.87      409.59     33.11 o 
   6  -2   4      182.72      183.41     48.17 o 
   7  -2   4        1.95      -16.92     16.92 o 
   8  -2   4      228.68      272.30     64.58 o 
   9  -2   4      179.38      149.23     53.89 o 
  10  -2   4       25.13       -3.81     38.14 o 
  11  -2   4       60.00       34.66     52.56 o 
  12  -2   4       27.93       60.19     55.22 o 
 -11  -1   4        2.24        9.29     44.44 o 
 -10  -1   4        5.85      -15.25     38.63 o 
  -9  -1   4        0.37       13.43     34.82 o 
  -8  -1   4       55.31       54.06     41.12 o 
  -7  -1   4       74.20       82.58     40.62 o 
  -6  -1   4     1042.49      905.34     80.75 o 
  -5  -1   4     1016.83      978.97     76.77 o 
  -4  -1   4        8.27       10.93     18.90 o 
  -3  -1   4     4179.54     4070.89     75.41 o 
  -2  -1   4      783.05      822.81     35.98 o 
  -1  -1   4     4429.62     4528.49     79.07 o 
   0  -1   4     2298.13     2283.55    136.63 o 
   1  -1   4     5107.37     5266.09    124.19 o 
   2  -1   4      352.69      414.04     41.79 o 
   3  -1   4       14.65       22.69      9.50 o 
   4  -1   4     1277.34     1054.28    130.61 o 
   5  -1   4     2707.09     2501.45    245.17 o 
   6  -1   4       86.97       93.04     22.98 o 
   7  -1   4       52.84       50.02     16.25 o 
   8  -1   4        2.72       -0.90     18.79 o 
   9  -1   4       82.46       98.83     46.59 o 
  10  -1   4        4.37       -8.95     36.98 o 
  11  -1   4       27.25       -3.48     44.11 o 
  12  -1   4       57.85        3.98     43.77 o 
 -11   0   4        0.14      -33.66     37.14 o 
 -10   0   4      135.89      216.39     66.49 o 
  -9   0   4        8.81       28.02     37.31 o 
  -8   0   4       53.85       71.13     40.29 o 
  -7   0   4     1740.26     1776.03    111.59 o 
  -6   0   4       41.66       52.56     32.67 o 
  -5   0   4       46.07       34.32     27.03 o 
  -4   0   4       55.20       51.66     10.81 o 
  -3   0   4      441.88      403.03     24.66 o 
  -2   0   4      936.79      965.55     36.23 o 
  -1   0   4     3116.87     3113.92     62.07 o 
   0   0   4      991.92      907.00     48.58 o 
   1   0   4     2369.89     2361.36     78.76 o 
   2   0   4     2043.00     2151.07     52.08 o 
   3   0   4     4000.19     3700.68    353.03 o 
   4   0   4     3086.55     2729.02    226.39 o 
   5   0   4     1629.57     1596.73    113.32 o 
   6   0   4     1201.25     1196.20    105.33 o 
   7   0   4      319.47      319.15     25.96 o 
   8   0   4        0.50       -4.63     13.15 o 
   9   0   4        1.18       16.13     22.39 o 
  10   0   4      268.13      233.80     59.20 o 
  11   0   4      306.32      294.98     66.16 o 
  12   0   4        0.78      -20.56     42.78 o 
 -11   1   4       80.67       17.74     52.56 o 
 -10   1   4       20.77       62.84     49.91 o 
  -9   1   4       71.38       34.99     42.12 o 
  -8   1   4      963.77     1013.62     93.19 o 
  -7   1   4       92.52      117.40     43.61 o 
  -6   1   4       36.09       53.23     30.84 o 
  -5   1   4        1.74       -5.80     21.22 o 
  -4   1   4     2875.32     2740.57    109.44 o 
  -3   1   4     1735.18     1700.81     43.94 o 
  -2   1   4      643.72      677.39     29.46 o 
  -1   1   4     4123.03     4096.27     88.88 o 
   0   1   4    16355.94    17725.85    192.34 o 
   1   1   4       70.12       78.43     19.07 o 
   2   1   4       64.91       53.30     12.93 o 
   3   1   4     8733.86     7822.12    718.92 o 
   4   1   4     1378.23     1241.40    101.70 o 
   5   1   4     3249.14     2960.40    213.05 o 
   6   1   4      279.62      268.14     22.97 o 
   7   1   4      864.32      787.93     48.93 o 
   8   1   4      138.33      152.14     22.56 o 
   9   1   4      831.84      748.37     76.19 o 
  10   1   4       85.00       75.69     28.84 o 
  11   1   4      702.24      828.36     94.93 o 
  12   1   4      188.35      263.48     69.14 o 
 -11   2   4        0.19      -11.33     50.08 o 
 -10   2   4       27.74       46.26     45.27 o 
  -9   2   4      703.32      993.89     98.00 o 
  -8   2   4        6.88       23.55     37.14 o 
  -7   2   4      636.14      799.89     77.93 o 
  -6   2   4        3.59       -8.46     24.71 o 
  -5   2   4     2146.73     2253.58    106.29 o 
  -4   2   4      693.11      693.28     28.06 o 
  -3   2   4     8264.98     8236.36    230.81 o 
  -2   2   4     1032.18     1016.38     34.77 o 
  -1   2   4      554.44      574.21     36.31 o 
   0   2   4      590.74      613.18     38.97 o 
   1   2   4     2367.50     2367.45     78.68 o 
   2   2   4      471.64      471.44     29.43 o 
   3   2   4       12.08       25.55     11.16 o 
   4   2   4     1449.52     1257.85     58.59 o 
   5   2   4      491.86      468.13     55.23 o 
   6   2   4     5065.98     4614.15    268.55 o 
   7   2   4      113.74      125.06     18.46 o 
   8   2   4       22.77       31.12     16.06 o 
   9   2   4     1002.28      896.32     56.48 o 
  10   2   4      726.54      743.04     54.81 o 
  11   2   4      270.11      293.86     43.26 o 
  12   2   4       45.65       44.27     44.44 o 
 -10   3   4       19.27       49.74     43.61 o 
  -9   3   4       80.02       92.68     31.85 o 
  -8   3   4      963.26     1228.85     97.17 o 
  -7   3   4        3.38      -15.25     24.87 o 
  -6   3   4        2.05      -15.59     24.04 o 
  -5   3   4       31.48       35.32     26.03 o 
  -4   3   4     3553.90     3595.51    119.72 o 
  -3   3   4       21.32       37.81     18.41 o 
  -2   3   4     1988.75     1915.76     49.58 o 
  -1   3   4      880.14      847.97     46.26 o 
   1   3   4      250.86      238.60     33.49 o 
   2   3   4    11569.75    11847.86    121.29 o 
   3   3   4      395.25      387.05     27.07 o 
   4   3   4     4369.92     4006.94    213.22 o 
   5   3   4     2011.99     1693.44     87.93 o 
   6   3   4       59.74       71.09     14.15 o 
   7   3   4      629.27      629.92     49.87 o 
   8   3   4      132.49      124.77     20.55 o 
   9   3   4     1384.50     1349.95     64.81 o 
  10   3   4      183.22      143.43     49.25 o 
  11   3   4      631.08      700.73     84.73 o 
  12   3   4       24.20       61.68     48.09 o 
  13   3   4       30.93       26.86     44.44 o 
 -10   4   4      117.59      138.79     54.22 o 
  -9   4   4      367.93      245.57     65.16 o 
  -8   4   4        2.10      -10.94     20.44 o 
  -7   4   4       97.52      135.30     42.45 o 
  -6   4   4       16.70       35.65     28.52 o 
  -5   4   4     1597.92     1628.63     88.38 o 
  -4   4   4      160.04      156.83     19.80 o 
  -3   4   4      659.68      719.58     50.32 o 
  -2   4   4      300.73      307.58     34.32 o 
  -1   4   4     2286.18     2346.10     79.09 o 
   0   4   4     4114.20     3955.66    102.14 o 
   1   4   4     3361.51     3300.63    228.57 o 
   2   4   4      237.97      216.81     31.59 o 
   3   4   4     3550.79     3555.24     72.45 o 
   4   4   4      837.91      713.00     53.89 o 
   5   4   4       62.32       90.36     13.28 o 
   6   4   4     1158.45     1103.81     35.17 o 
   7   4   4       53.81       62.53     14.90 o 
   8   4   4     1983.72     2065.95     87.25 o 
   9   4   4     2248.98     2088.10    121.04 o 
  10   4   4      601.01      700.07     81.25 o 
  11   4   4      239.10      259.83     62.68 o 
  12   4   4       20.72       58.03     43.44 o 
  13   4   4       67.58      120.88     58.37 o 
 -10   5   4       12.82        8.62     34.16 o 
  -9   5   4       11.87       10.94     38.80 o 
  -8   5   4       39.31       34.82     34.66 o 
  -7   5   4       55.64       44.77     35.15 o 
  -6   5   4      304.26      277.34     36.74 o 
  -5   5   4      372.46      370.26     49.91 o 
  -4   5   4      261.01      271.88     26.84 o 
  -3   5   4      606.77      657.30     35.35 o 
  -2   5   4        6.63        7.46     15.75 o 
  -1   5   4     1746.35     1636.92     73.46 o 
   0   5   4     2615.47     2558.41    202.96 o 
   1   5   4     1661.36     1699.71     51.23 o 
   2   5   4     2154.01     1913.58     55.27 o 
   3   5   4       40.17       38.26     13.01 o 
   4   5   4       23.24        3.68     11.69 o 
   5   5   4        0.41       -6.53     10.34 o 
   6   5   4     2007.06     1822.37    129.17 o 
   7   5   4      750.41      712.18     44.18 o 
   8   5   4        9.26       19.87     17.84 o 
   9   5   4      649.54      680.50     76.94 o 
  10   5   4       25.75       37.31     36.81 o 
  11   5   4       66.81       87.55     49.91 o 
  12   5   4        1.67      -21.56     35.15 o 
  13   5   4        7.12       42.45     45.76 o 
  -9   6   4       26.78       24.21     34.32 o 
  -8   6   4      262.29      247.56     63.84 o 
  -7   6   4      152.80      113.42     45.43 o 
  -6   6   4       61.02       63.67     33.49 o 
  -5   6   4     1587.50     1446.73     98.99 o 
  -4   6   4      579.43      609.14     32.74 o 
  -3   6   4      559.78      561.77     29.06 o 
  -2   6   4       47.49       37.34     13.80 o 
  -1   6   4     1843.28     1807.01     68.98 o 
   0   6   4        7.25        0.09      6.66 o 
   1   6   4     6235.22     5636.47    175.43 o 
   2   6   4     1402.09     1246.07     79.77 o 
   3   6   4     2652.73     2469.91     67.29 o 
   4   6   4      701.16      681.21     39.22 o 
   5   6   4     1161.16      991.67     47.78 o 
   6   6   4       82.37       71.98     19.28 o 
   7   6   4     1149.65     1048.11     85.23 o 
   8   6   4      738.51      790.40     78.26 o 
   9   6   4       44.68       84.90     41.62 o 
  10   6   4      171.49      191.35     56.71 o 
  11   6   4       26.81       32.00     42.28 o 
  12   6   4       21.79       64.67     44.94 o 
  13   6   4        1.08      -31.84     34.99 o 
  -9   7   4      262.95      244.24     69.97 o 
  -8   7   4        0.26       -8.95     26.36 o 
  -7   7   4      471.88      486.66     77.60 o 
  -6   7   4       87.07       98.99     44.27 o 
  -5   7   4        5.19        9.45     25.37 o 
  -4   7   4      123.40      148.83     28.59 o 
  -3   7   4      113.29      127.68     26.78 o 
  -2   7   4        1.84        2.72     11.82 o 
  -1   7   4      828.11      773.41     62.10 o 
   0   7   4     1757.86     1665.09     92.62 o 
   1   7   4      242.51      248.41     27.98 o 
   2   7   4     8694.26     7960.88    437.89 o 
   3   7   4      427.85      428.03     33.36 o 
   4   7   4        0.07      -11.36     11.36 o 
   5   7   4       65.58       94.94     21.02 o 
   6   7   4     2879.82     2748.56    129.25 o 
   7   7   4      198.59      178.33     29.31 o 
   8   7   4      316.93      313.97     36.73 o 
   9   7   4       34.34       12.10     34.49 o 
  10   7   4        4.18       25.37     37.47 o 
  11   7   4        0.36       -8.79     34.82 o 
  12   7   4        0.09       17.08     42.28 o 
  -8   8   4      210.69      191.18     59.86 o 
  -7   8   4        0.04      -12.10     29.85 o 
  -6   8   4      505.81      459.30     74.62 o 
  -5   8   4       75.89       59.20     36.98 o 
  -4   8   4      437.60      368.38     40.72 o 
  -3   8   4      335.14      299.88     36.68 o 
  -2   8   4      780.60      777.06     47.03 o 
  -1   8   4      110.16      110.85     22.91 o 
   0   8   4      838.52      733.59     69.41 o 
   1   8   4     3927.68     3792.44    241.83 o 
   2   8   4       23.22       36.19     16.81 o 
   3   8   4      237.64      253.75     29.29 o 
   4   8   4      250.17      258.39     30.47 o 
   5   8   4     1103.58     1036.00     54.01 o 
   6   8   4      486.13      447.59     45.35 o 
   7   8   4      613.63      543.52     99.16 o 
   8   8   4        6.12        6.92     18.00 o 
   9   8   4        1.21      -15.42     31.67 o 
  10   8   4       65.20       33.83     47.75 o 
  11   8   4        5.39      -21.22     37.97 o 
  12   8   4        8.60       -5.31     32.67 o 
  -7   9   4       47.60       15.25     46.26 o 
  -6   9   4       71.97      142.43     55.05 o 
  -5   9   4        1.96       24.54     36.48 o 
  -4   9   4      389.45      441.68     80.01 o 
  -3   9   4      314.44      327.25     39.85 o 
  -2   9   4       31.83       13.65     19.07 o 
  -1   9   4       80.68       77.64     22.45 o 
   0   9   4      183.59      175.05     28.60 o 
   1   9   4        0.84        7.13     13.58 o 
   2   9   4       57.36       59.88     20.48 o 
   3   9   4       34.39       50.65     21.14 o 
   4   9   4     2851.22     2781.46     86.91 o 
   5   9   4     1968.06     1911.64     88.05 o 
   6   9   4     1175.20     1248.49     63.95 o 
   7   9   4      310.35      314.21     39.35 o 
   8   9   4       17.82       19.02     19.76 o 
   9   9   4       46.91       38.80     41.62 o 
  10   9   4       91.38       74.28     49.41 o 
  11   9   4       57.14       36.98     49.25 o 
  12   9   4       45.57       44.77     52.07 o 
  -7  10   4        1.45      -23.71     42.45 o 
  -6  10   4       95.96      115.41     54.22 o 
  -5  10   4      173.57      255.85     66.99 o 
  -4  10   4       44.92       42.73     45.52 o 
  -3  10   4        1.71       12.05     22.43 o 
  -2  10   4      674.04      696.18     52.35 o 
  -1  10   4      131.31       77.07     25.27 o 
   0  10   4        6.85        2.65     24.71 o 
   1  10   4      118.18      111.43     39.13 o 
   2  10   4      481.13      421.83     62.68 o 
   3  10   4     1451.08     1435.50     65.29 o 
   4  10   4      413.98      418.73     41.90 o 
   5  10   4      614.01      649.36     50.06 o 
   6  10   4       75.37       82.51     27.78 o 
   7  10   4       37.25       82.81     28.66 o 
   8  10   4        7.48       17.65     27.69 o 
   9  10   4       26.91       12.60     43.28 o 
  10  10   4        8.24        9.95     40.29 o 
  11  10   4      346.29      435.43     87.72 o 
  -5  11   4       24.45       13.93     43.61 o 
  -4  11   4       17.94       -2.32     25.36 o 
  -3  11   4      860.98      885.33     64.36 o 
  -2  11   4       10.15       25.70     37.81 o 
  -1  11   4      204.17      266.63     60.52 o 
   0  11   4       91.07      101.64     40.62 o 
   1  11   4      272.79      270.77     59.20 o 
   2  11   4        3.78        4.15     25.87 o 
   3  11   4      422.56      563.77     70.14 o 
   4  11   4      647.56      662.76     75.45 o 
   5  11   4       64.94       86.49     27.82 o 
   6  11   4      393.24      416.72     53.48 o 
   7  11   4       89.32       92.38     29.99 o 
   8  11   4       58.85       87.29     32.22 o 
   9  11   4       62.21       47.59     45.93 o 
  10  11   4      189.35      239.77     73.29 o 
  -4  12   4      100.07      121.04     58.20 o 
  -3  12   4       38.65       46.43     43.61 o 
  -2  12   4      774.67      946.47     98.16 o 
  -1  12   4       31.17       23.71     39.46 o 
   0  12   4       22.72       47.26     43.77 o 
   1  12   4      112.96       71.96     44.94 o 
   2  12   4      430.77      434.76     75.61 o 
   3  12   4        1.86       -0.66     30.51 o 
   4  12   4      249.83      373.25     69.81 o 
   5  12   4       17.42       19.07     33.99 o 
   6  12   4       12.74       39.30     34.82 o 
   7  12   4       50.35       93.04     33.66 o 
   8  12   4       28.94       20.03     24.99 o 
   9  12   4        1.20       26.70     42.45 o 
  -3  13   4      183.30      225.84     66.49 o 
  -2  13   4        2.32      -21.22     37.64 o 
  -1  13   4       17.40       33.49     43.61 o 
   0  13   4       20.05        1.99     34.99 o 
   1  13   4       97.55      173.28     59.36 o 
   2  13   4        8.22       -7.46     35.15 o 
   3  13   4      104.95      173.11     56.87 o 
   4  13   4       74.38       59.36     40.29 o 
   5  13   4       33.37       52.23     39.46 o 
   6  13   4        0.81      -21.72     28.02 o 
   7  13   4        1.23       28.02     34.66 o 
   8  13   4       11.79       59.69     38.97 o 
   0  14   4       54.25      113.91     54.39 o 
   1  14   4       80.23       30.68     42.45 o 
   2  14   4       74.09      122.37     55.55 o 
   3  14   4       31.68       80.92     43.61 o 
   4  14   4       52.31       83.74     43.94 o 
   5  14   4        5.25       -8.95     37.14 o 
   6  14   4        6.59       -3.98     39.30 o 
  -2 -10   5       40.65       33.66     36.31 o 
  -1 -10   5        1.37       35.65     37.97 o 
   0 -10   5      207.29      229.15     69.97 o 
   1 -10   5       79.40      129.50     53.56 o 
   2 -10   5        1.99       30.34     38.14 o 
  -3  -9   5      101.33       90.53     49.25 o 
  -2  -9   5        4.25       17.58     38.30 o 
  -1  -9   5      522.56      708.85     96.50 o 
   0  -9   5       79.59      107.94     46.93 o 
   1  -9   5       34.80       46.93     39.80 o 
   2  -9   5        2.63       -3.32     33.99 o 
   3  -9   5      101.42      106.12     55.55 o 
   4  -9   5       29.27       14.26     45.27 o 
   5  -9   5        4.33       16.42     43.61 o 
  -3  -8   5       71.66       73.12     38.47 o 
  -2  -8   5     1024.97     1144.12    102.31 o 
  -1  -8   5      147.31      207.93     60.36 o 
   0  -8   5     1054.17     1250.24    110.43 o 
   1  -8   5       59.09       37.81     37.81 o 
   2  -8   5        7.80        6.14     31.84 o 
   3  -8   5       29.73        2.16     36.15 o 
   4  -8   5      142.47      241.43     69.81 o 
   5  -8   5        6.79       14.94     31.68 o 
   6  -8   5       78.27      117.96     44.21 o 
  -7  -7   5       71.06       67.65     49.58 o 
  -6  -7   5       51.62       42.45     43.94 o 
  -5  -7   5      290.10      246.90     63.01 o 
  -4  -7   5      362.82      413.74     46.65 o 
  -3  -7   5      177.19      184.88     50.57 o 
  -2  -7   5       69.65      115.07     41.62 o 
  -1  -7   5      618.86      674.86     77.27 o 
   0  -7   5      100.28      214.40     54.39 o 
   1  -7   5       13.35       23.71     32.33 o 
   2  -7   5       58.72      117.06     44.11 o 
   3  -7   5      140.99      194.33     55.55 o 
   4  -7   5       25.14       48.58     32.16 o 
   5  -7   5      188.94      220.66     45.47 o 
   6  -7   5       85.68       92.54     38.59 o 
   7  -7   5      110.85      114.12     49.50 o 
   8  -7   5       29.66       33.77     36.06 o 
  -8  -6   5       96.89      140.94     64.34 o 
  -7  -6   5      359.15      514.19     85.73 o 
  -6  -6   5       46.00       25.70     38.47 o 
  -5  -6   5       18.64       56.71     38.47 o 
  -4  -6   5       94.94       84.18     27.48 o 
  -3  -6   5      590.00      577.19     47.67 o 
  -2  -6   5      540.44      572.00     54.22 o 
  -1  -6   5       34.16      144.92     42.12 o 
   0  -6   5      151.42      209.59     50.57 o 
   1  -6   5       64.16       83.57     39.30 o 
   2  -6   5       12.17       13.93     29.18 o 
   3  -6   5       45.78       53.89     34.49 o 
   4  -6   5      464.88      439.43     80.17 o 
   5  -6   5       80.01      104.25     36.29 o 
   6  -6   5      145.48      123.72     39.22 o 
   7  -6   5       15.17       27.27     32.91 o 
   8  -6   5       76.02      102.11     41.63 o 
   9  -6   5       17.11       24.21     56.05 o 
  -9  -5   5      127.12      208.59     73.29 o 
  -8  -5   5      207.09      235.62     69.81 o 
  -7  -5   5        0.35      -29.18     30.01 o 
  -6  -5   5       80.91       82.91     43.28 o 
  -5  -5   5       20.08       11.77     31.67 o 
  -4  -5   5     1001.50      976.84     56.35 o 
  -3  -5   5       40.51       58.07     22.70 o 
  -2  -5   5       25.08       33.26     18.25 o 
  -1  -5   5      508.58      539.53     41.92 o 
   0  -5   5       63.86       45.93     28.52 o 
   1  -5   5      164.67      145.25     42.61 o 
   2  -5   5        4.59      -20.06     20.06 o 
   3  -5   5      860.00      855.77     81.25 o 
   4  -5   5      115.56      125.55     33.82 o 
   5  -5   5      676.28      758.82    123.61 o 
   6  -5   5       30.53       30.30     25.87 o 
   7  -5   5      165.57      178.34     42.46 o 
   8  -5   5       21.65       24.11     29.30 o 
   9  -5   5      248.77      234.96     79.26 o 
  10  -5   5       29.04       51.07     57.70 o 
  -9  -4   5      145.91      188.86     67.98 o 
  -8  -4   5       24.76       20.73     42.12 o 
  -7  -4   5       43.67       13.27     35.48 o 
  -6  -4   5       20.39       15.75     32.50 o 
  -5  -4   5     1086.33     1087.74     91.53 o 
  -4  -4   5       98.72       99.26     23.94 o 
  -3  -4   5      613.63      573.72     41.52 o 
  -2  -4   5      219.13      223.66     29.25 o 
  -1  -4   5      422.64      385.72     36.73 o 
   0  -4   5        0.74       10.74     13.31 o 
   1  -4   5      189.50      173.99     24.81 o 
   2  -4   5      168.15      139.28     40.13 o 
   3  -4   5      281.68      319.19     54.55 o 
   4  -4   5     2351.63     2054.14    277.57 o 
   5  -4   5       27.65       32.94     25.09 o 
   6  -4   5      137.56      148.10     42.86 o 
   7  -4   5       94.99      106.12     34.40 o 
   8  -4   5      743.14      812.30    174.44 o 
   9  -4   5       12.34       29.68     51.73 o 
  10  -4   5      290.34      370.43     86.39 o 
 -10  -3   5      125.52      158.68     63.84 o 
  -9  -3   5        4.93       -2.16     48.92 o 
  -8  -3   5       59.82      114.08     51.07 o 
  -7  -3   5       47.37       50.90     39.80 o 
  -6  -3   5      959.50      902.36     89.04 o 
  -5  -3   5       30.21        9.45     29.68 o 
  -4  -3   5     1936.53     1829.61     66.40 o 
  -3  -3   5      998.72      920.68     65.58 o 
  -2  -3   5      405.87      393.05     33.12 o 
  -1  -3   5       31.27       28.86     14.71 o 
   0  -3   5      185.38      206.56     25.15 o 
   1  -3   5     1192.44     1180.91     48.88 o 
   2  -3   5     2047.54     2154.95    142.35 o 
   3  -3   5       24.16       10.33     18.99 o 
   4  -3   5      934.94      822.93     72.88 o 
   5  -3   5      962.14      882.05    214.40 o 
   6  -3   5      215.00      257.00     63.84 o 
   7  -3   5      355.13      306.19     42.75 o 
   8  -3   5       27.42       48.95     29.18 o 
   9  -3   5      239.95      284.21     71.80 o 
  10  -3   5        0.77      -17.41     46.93 o 
  11  -3   5       16.61       54.72     56.87 o 
 -10  -2   5      135.87      207.27     66.49 o 
  -9  -2   5      229.81      213.24     64.50 o 
  -8  -2   5        0.76        5.31     35.32 o 
  -7  -2   5        3.14       10.11     34.66 o 
  -6  -2   5       88.55       71.13     38.97 o 
  -5  -2   5     1053.44     1029.04     86.72 o 
  -4  -2   5     1157.47     1092.05     82.91 o 
  -3  -2   5     1688.18     1574.76     57.39 o 
  -2  -2   5        0.24       -5.94      9.26 o 
  -1  -2   5       66.67       99.79     18.74 o 
   0  -2   5     1190.90     1198.40     47.87 o 
   1  -2   5     2389.25     2325.62     64.26 o 
   2  -2   5     1152.31     1148.59     73.62 o 
   3  -2   5     2110.24     1859.60    268.29 o 
   4  -2   5       86.36      125.72     26.73 o 
   5  -2   5        6.84       23.06     11.92 o 
   6  -2   5        0.93       20.68     20.95 o 
   7  -2   5        9.34        2.82     22.08 o 
   8  -2   5       42.65       43.88     24.98 o 
   9  -2   5       30.28       39.46     44.44 o 
  10  -2   5      129.21       58.20     53.23 o 
  11  -2   5       85.14       94.18     56.05 o 
 -10  -1   5       19.03       -8.29     38.80 o 
  -9  -1   5       13.67        1.33     39.46 o 
  -8  -1   5       82.51       87.88     45.60 o 
  -7  -1   5      156.30      145.25     49.91 o 
  -6  -1   5      166.21      153.71     48.25 o 
  -5  -1   5      445.46      428.63     60.02 o 
  -4  -1   5       30.38       51.40     26.70 o 
  -3  -1   5     2611.00     2551.99     68.73 o 
  -2  -1   5      749.77      630.43     36.11 o 
  -1  -1   5        0.58        2.39     10.46 o 
   0  -1   5      938.18      830.22     39.33 o 
   1  -1   5     2468.32     2626.16     98.16 o 
   2  -1   5     3725.17     3635.47    117.56 o 
   3  -1   5      488.46      483.68     50.08 o 
   4  -1   5      609.90      599.40     58.98 o 
   5  -1   5      169.49      228.69     22.07 o 
   6  -1   5      854.92      808.31     84.23 o 
   7  -1   5      175.41      232.22     32.30 o 
   8  -1   5      384.03      340.47     49.50 o 
   9  -1   5        1.31      -16.08     33.66 o 
  10  -1   5        0.14       -9.29     41.12 o 
  11  -1   5       18.03        5.80     42.12 o 
  12  -1   5       20.73      -19.07     46.26 o 
 -10   0   5       15.86      -33.16     42.28 o 
  -9   0   5       28.63        5.80     37.31 o 
  -8   0   5       30.83       25.54     34.99 o 
  -7   0   5        0.12      -23.88     23.88 o 
  -6   0   5       84.25       61.02     35.15 o 
  -5   0   5      823.25      812.65     74.62 o 
  -4   0   5      286.49      295.15     47.59 o 
  -3   0   5       58.09       61.91     14.71 o 
  -2   0   5       80.48       85.86     16.62 o 
  -1   0   5     2203.77     2144.79     58.47 o 
   0   0   5     1723.71     1739.72     73.46 o 
   1   0   5     5627.45     5603.02    132.65 o 
   2   0   5      732.27      811.66     55.22 o 
   3   0   5       55.39       45.50     14.02 o 
   4   0   5      520.17      514.44     59.70 o 
   5   0   5     3920.17     3452.75    289.06 o 
   6   0   5       11.17       21.57     13.36 o 
   7   0   5      673.48      749.00     68.16 o 
   8   0   5       92.29       68.50     19.36 o 
   9   0   5      109.14       76.94     44.27 o 
  10   0   5      124.12      160.51     54.55 o 
  11   0   5        4.86        7.96     40.62 o 
  12   0   5       22.59        9.78     47.92 o 
 -10   1   5       11.42      -13.43     39.13 o 
  -9   1   5      377.47      559.95     85.56 o 
  -8   1   5       42.77       58.53     43.61 o 
  -7   1   5       49.11       63.34     41.12 o 
  -6   1   5      402.35      390.33     61.52 o 
  -5   1   5       73.54       78.76     34.32 o 
  -4   1   5       59.41       72.29     30.34 o 
  -3   1   5      131.55      122.21     17.10 o 
  -2   1   5     1479.69     1472.14     47.26 o 
  -1   1   5     1468.12     1455.52     62.18 o 
   0   1   5     8166.49     8174.96    147.41 o 
   1   1   5      435.30      394.47     37.81 o 
   2   1   5      901.54      882.14     37.87 o 
   3   1   5       85.93       96.10     16.95 o 
   4   1   5     5805.26     5383.96    515.08 o 
   5   1   5      248.84      252.75     21.90 o 
   6   1   5     4965.47     4764.31    359.28 o 
   7   1   5       20.03       14.39     14.38 o 
   8   1   5       51.03       53.44     18.46 o 
   9   1   5       28.48       18.33     24.66 o 
  10   1   5      107.30      125.38     33.85 o 
  11   1   5       96.73       82.91     46.76 o 
  12   1   5      193.24      174.93     64.17 o 
 -10   2   5      186.87      259.83     68.32 o 
  -9   2   5       13.83       43.94     47.42 o 
  -8   2   5      482.20      569.90     79.92 o 
  -7   2   5      511.71      568.24     70.80 o 
  -6   2   5        3.08        9.45     25.04 o 
  -5   2   5        3.20       -1.33     24.54 o 
  -4   2   5      381.19      421.50     52.89 o 
  -3   2   5      190.82      185.92     20.16 o 
  -2   2   5     3208.81     3126.13     66.76 o 
  -1   2   5      825.84      746.00     45.60 o 
   0   2   5     4030.75     3991.31    101.64 o 
   1   2   5      278.70      241.92     30.68 o 
   2   2   5      697.92      643.22     32.77 o 
   3   2   5     2013.12     1914.55     55.34 o 
   4   2   5       11.36        0.03      8.25 o 
   5   2   5     1861.11     1663.84    105.04 o 
   6   2   5     1520.37     1357.12    113.86 o 
   7   2   5     1982.36     1812.54     99.65 o 
   8   2   5     1485.94     1446.19    106.84 o 
   9   2   5      256.71      214.42     35.68 o 
  10   2   5       94.37       73.10     29.48 o 
  11   2   5       76.25      176.92     53.39 o 
  12   2   5       20.83       57.87     41.45 o 
 -10   3   5        8.04       55.13     43.61 o 
  -9   3   5      135.25      131.66     60.69 o 
  -8   3   5      808.43      998.37     94.85 o 
  -7   3   5      398.65      572.72     73.29 o 
  -6   3   5       45.00       76.44     37.81 o 
  -5   3   5      101.39       81.91     32.83 o 
  -4   3   5     3987.42     4052.83    137.29 o 
  -3   3   5     2832.81     2776.25    191.60 o 
  -2   3   5      404.59      379.71     26.73 o 
  -1   3   5     7894.51     7853.62    140.28 o 
   0   3   5     1159.22     1084.26     55.71 o 
   1   3   5       72.78       66.70     14.24 o 
   2   3   5      294.51      301.72     24.74 o 
   3   3   5      275.98      282.86     25.03 o 
   4   3   5      205.31      229.27     23.65 o 
   5   3   5      598.97      535.25     27.40 o 
   6   3   5      695.95      689.72     43.44 o 
   7   3   5     2831.79     2718.00    150.32 o 
   8   3   5       39.20       39.36     17.32 o 
   9   3   5       13.77        8.55     23.21 o 
  10   3   5       63.98       79.42     42.45 o 
  11   3   5      445.56      522.81     78.43 o 
  12   3   5        1.30       58.37     46.26 o 
  13   3   5        0.90       18.41     44.11 o 
 -10   4   5        2.44        8.29     32.17 o 
  -9   4   5      136.65      165.98     56.38 o 
  -8   4   5       14.84      -21.06     32.17 o 
  -7   4   5     1052.89     1248.08     95.67 o 
  -6   4   5       18.40       38.80     34.32 o 
  -5   4   5       11.75       29.35     25.37 o 
  -4   4   5      535.28      533.59     54.88 o 
  -3   4   5     1123.91     1158.54     70.97 o 
  -2   4   5     1025.12      901.70     53.72 o 
  -1   4   5     2169.19     2087.76     78.26 o 
   0   4   5      153.69      163.66     29.85 o 
   1   4   5      135.86      180.07     29.85 o 
   2   4   5      194.09      144.07     19.70 o 
   3   4   5      306.38      317.44     27.24 o 
   4   4   5       45.24       83.82     17.89 o 
   5   4   5      511.07      497.73     42.43 o 
   6   4   5      480.74      432.12     26.65 o 
   7   4   5       43.51       43.60     14.80 o 
   8   4   5      137.35      175.46     29.48 o 
   9   4   5      624.17      654.80     75.78 o 
  10   4   5      114.32      191.35     54.55 o 
  11   4   5      139.94      204.45     58.20 o 
  12   4   5        0.02       -8.79     35.15 o 
  13   4   5       30.07       85.89     55.38 o 
  -9   5   5       56.05       71.47     44.44 o 
  -8   5   5      501.17      498.77     79.76 o 
  -7   5   5      223.39      302.44     58.86 o 
  -6   5   5        4.47        4.97     32.00 o 
  -5   5   5        4.85       16.75     26.53 o 
  -4   5   5     1542.34     1718.50     91.03 o 
  -3   5   5     1667.04     1643.14     66.41 o 
  -2   5   5     1490.83     1480.22     70.80 o 
  -1   5   5        0.88        9.62     14.59 o 
   0   5   5        5.22       59.36     24.37 o 
   1   5   5     2101.83     2026.72     76.94 o 
   2   5   5        9.15        2.97     10.13 o 
   3   5   5        9.92       14.13     12.84 o 
   4   5   5        0.66      -12.27     14.43 o 
   5   5   5      434.78      421.14     34.11 o 
   6   5   5      346.00      340.64     39.38 o 
   7   5   5       11.25        3.73     16.30 o 
   8   5   5       57.23       62.48     23.61 o 
   9   5   5     1027.15     1014.28     89.87 o 
  10   5   5      716.23      797.73     84.23 o 
  11   5   5        2.50        2.16     37.14 o 
  12   5   5        5.53        4.31     42.45 o 
  13   5   5       33.49       94.85     56.05 o 
  -9   6   5       50.28       64.17     44.27 o 
  -8   6   5       32.67       50.24     33.66 o 
  -7   6   5       11.29       48.58     34.32 o 
  -6   6   5       75.08       73.62     37.47 o 
  -5   6   5      455.18      502.73     74.78 o 
  -4   6   5     2476.10     2617.87    109.60 o 
  -3   6   5      981.61      972.92     45.35 o 
  -2   6   5        8.80       -0.99     16.75 o 
  -1   6   5      895.49      924.25     61.85 o 
   0   6   5     2753.65     2444.10     97.17 o 
   1   6   5      246.17      245.70     39.22 o 
   2   6   5     2106.68     1974.19    167.14 o 
   3   6   5       93.60       63.46     17.00 o 
   4   6   5     1055.18      894.65     45.37 o 
   5   6   5      824.42      783.15     44.57 o 
   6   6   5       97.86      161.01     40.62 o 
   7   6   5      289.22      297.58     35.48 o 
   8   6   5     1998.06     1933.19    184.72 o 
   9   6   5      776.16      841.01     84.73 o 
  10   6   5       83.26      118.06     50.90 o 
  11   6   5      320.85      386.84     74.28 o 
  12   6   5       21.16       17.41     37.81 o 
  13   6   5        1.72      -23.21     38.47 o 
  -8   7   5        3.58       50.24     39.63 o 
  -7   7   5      285.52      299.79     68.15 o 
  -6   7   5      296.15      314.88     63.34 o 
  -5   7   5       56.92       50.41     32.17 o 
  -4   7   5      962.15      837.36     78.76 o 
  -3   7   5      952.75     1041.20     57.91 o 
  -2   7   5      190.80      173.73     26.26 o 
  -1   7   5       77.67       90.22     19.43 o 
   0   7   5      634.77      645.51     36.93 o 
   1   7   5      682.49      617.09     28.42 o 
   2   7   5     4025.07     3659.22    184.11 o 
   3   7   5     1371.56     1289.90     54.27 o 
   4   7   5     1132.14     1108.98     66.16 o 
   5   7   5      559.30      479.09     38.02 o 
   6   7   5      392.41      356.75     36.82 o 
   7   7   5      589.87      620.08     57.87 o 
   8   7   5      207.36      208.21     47.84 o 
   9   7   5      415.59      422.99     69.31 o 
  10   7   5      222.06      281.05     63.84 o 
  11   7   5       37.27       35.48     39.46 o 
  12   7   5       42.10       76.11     46.93 o 
  13   7   5        0.43       11.11     36.98 o 
  -8   8   5      113.85      203.45     59.86 o 
  -7   8   5      131.53      196.32     60.02 o 
  -6   8   5       57.42       73.29     43.11 o 
  -5   8   5      325.25      414.04     68.15 o 
  -4   8   5       20.29       36.31     32.50 o 
  -3   8   5      157.64      182.47     30.69 o 
  -2   8   5       14.65       -1.14     15.11 o 
  -1   8   5       90.30      107.12     23.15 o 
   0   8   5      100.56      108.52     20.66 o 
   1   8   5     3966.11     3775.03    147.90 o 
   2   8   5     2583.42     2480.40     78.18 o 
   3   8   5     2531.80     2461.92     77.09 o 
   4   8   5      631.67      620.43     42.80 o 
   5   8   5      299.15      315.64     35.72 o 
   6   8   5      516.79      531.04     45.27 o 
   7   8   5      915.83      787.36     68.48 o 
   8   8   5      521.79      623.08     66.24 o 
   9   8   5      104.98       90.47     30.00 o 
  10   8   5        1.91      -20.06     36.81 o 
  11   8   5        2.64      -29.18     29.18 o 
  12   8   5        2.67       18.41     36.31 o 
  -7   9   5       32.98       66.82     53.72 o 
  -6   9   5        4.41        8.12     34.66 o 
  -5   9   5      189.31      256.68     60.02 o 
  -4   9   5       19.77       -2.32     29.18 o 
  -3   9   5        1.84        4.88     18.89 o 
  -2   9   5       62.76       70.84     24.42 o 
  -1   9   5      182.91      162.61     31.67 o 
   0   9   5       55.72       45.03     18.16 o 
   1   9   5      166.03      195.25     28.04 o 
   2   9   5     1838.61     1837.49    119.22 o 
   3   9   5      242.93      220.62     30.85 o 
   4   9   5       14.79       22.28     18.78 o 
   5   9   5      508.62      484.96     44.08 o 
   6   9   5     1444.74     1411.09     68.16 o 
   7   9   5      733.14      784.88     54.79 o 
   8   9   5        1.03      -12.33     16.39 o 
   9   9   5       18.31       10.94     34.66 o 
  10   9   5        5.86      -23.88     34.82 o 
  11   9   5      190.41      228.99     68.15 o 
  12   9   5        1.16       -1.66     45.60 o 
  -6  10   5      109.52      133.65     60.69 o 
  -5  10   5       11.01       -5.80     34.49 o 
  -4  10   5       10.03        2.32     33.66 o 
  -3  10   5      140.57      196.93     36.14 o 
  -2  10   5       50.77       66.61     26.32 o 
  -1  10   5        1.70      -21.06     21.06 o 
   0  10   5        4.59       31.50     26.70 o 
   1  10   5      563.40      501.75     67.49 o 
   2  10   5      403.34      351.25     37.59 o 
   3  10   5        1.54       -7.91     15.92 o 
   4  10   5      336.46      320.02     38.26 o 
   5  10   5     1048.90     1066.67     60.90 o 
   6  10   5      727.20      765.45    102.14 o 
   7  10   5       50.92       52.46     23.94 o 
   8  10   5       23.32       40.34     24.77 o 
   9  10   5        5.76       15.25     40.62 o 
  10  10   5      148.67      206.60     68.65 o 
  11  10   5       15.60        6.80     43.61 o 
  -5  11   5       15.49       21.56     45.93 o 
  -4  11   5       86.37       27.36     44.27 o 
  -3  11   5       97.18      103.78     34.55 o 
  -2  11   5        4.80       10.45     31.50 o 
  -1  11   5      321.87      395.63     67.98 o 
   0  11   5      165.17      186.87     52.40 o 
   1  11   5      133.70      133.48     45.93 o 
   2  11   5      114.03       71.30     38.63 o 
   3  11   5      329.92      382.37     64.67 o 
   4  11   5      498.88      530.38     46.77 o 
   5  11   5        0.70      -14.78     16.76 o 
   6  11   5      367.23      432.13     47.36 o 
   7  11   5       66.65      122.17     33.24 o 
   8  11   5      251.59      305.88     44.91 o 
   9  11   5        0.14       29.51     44.44 o 
  10  11   5       29.27       33.99     45.10 o 
  11  11   5       87.79       55.05     50.74 o 
  -3  12   5        2.40      -31.67     31.84 o 
  -2  12   5      630.44      593.28     86.72 o 
  -1  12   5      182.12      237.94     65.00 o 
   0  12   5      151.48      199.97     60.02 o 
   1  12   5      126.24      124.03     49.91 o 
   2  12   5      169.08      175.10     54.72 o 
   3  12   5      189.45      194.17     55.38 o 
   4  12   5       68.47      115.57     48.25 o 
   5  12   5      153.10      178.91     55.05 o 
   6  12   5       67.02      103.46     31.19 o 
   7  12   5      247.18      317.40     54.72 o 
   8  12   5        3.20       19.88     24.65 o 
   9  12   5       77.53      114.74     52.56 o 
  10  12   5        5.72      -32.33     32.33 o 
  -3  13   5      202.72      334.61     77.60 o 
  -2  13   5       41.44       58.53     48.58 o 
  -1  13   5      357.67      430.95     80.25 o 
   0  13   5       46.15       34.99     42.95 o 
   1  13   5        0.20       23.55     40.62 o 
   2  13   5       26.80       55.88     45.27 o 
   3  13   5      256.32      275.58     65.99 o 
   4  13   5       12.11       29.68     35.15 o 
   5  13   5        0.73      -23.55     28.85 o 
   6  13   5        7.69      -15.59     29.68 o 
   7  13   5        0.01        4.64     29.85 o 
   8  13   5      105.97       94.84     47.09 o 
   0  14   5        3.95       21.39     43.94 o 
   1  14   5      203.63      270.77     71.80 o 
   2  14   5       66.47      123.03     53.89 o 
   3  14   5      170.34      325.82     75.61 o 
   4  14   5        3.60        4.97     30.84 o 
   5  14   5        5.68       20.89     34.49 o 
   6  14   5        1.93      -15.25     38.30 o 
  -3  -9   6       83.63       94.51     52.07 o 
  -2  -9   6        5.12       22.55     40.62 o 
  -1  -9   6       84.31      144.92     57.04 o 
   0  -9   6       24.33       80.25     43.94 o 
   2  -9   6      149.49      163.33     56.71 o 
   3  -9   6       91.29      127.84     59.20 o 
  -3  -8   6       19.92       10.11     30.51 o 
  -2  -8   6      312.54      324.00     70.47 o 
  -1  -8   6        4.05       20.23     38.30 o 
   0  -8   6      837.44     1011.47    105.13 o 
   1  -8   6      442.40      578.53     88.21 o 
   2  -8   6        0.26       38.63     34.66 o 
   3  -8   6        5.55       50.41     46.76 o 
   4  -8   6       81.05       98.99     52.89 o 
   5  -8   6       61.44       84.90     51.40 o 
  -6  -7   6       59.81       46.76     46.76 o 
  -5  -7   6      729.07      812.99     98.99 o 
  -3  -7   6       84.99      107.28     47.42 o 
  -2  -7   6       13.22       39.96     30.68 o 
  -1  -7   6     1163.39     1212.10    104.30 o 
   0  -7   6      169.36      257.18     63.34 o 
   1  -7   6      805.66      799.56     89.54 o 
   2  -7   6       18.98       42.45     34.66 o 
   3  -7   6        1.11       -3.15     37.64 o 
   4  -7   6        0.14        4.48     39.80 o 
   5  -7   6      163.05      237.45     65.66 o 
   6  -7   6        5.57      -20.08     27.54 o 
   7  -7   6       52.65       57.65     35.30 o 
  -7  -6   6      129.31      165.15     65.33 o 
  -6  -6   6      249.24      240.60     67.15 o 
  -5  -6   6       52.87       39.46     40.29 o 
  -4  -6   6       89.33       79.26     39.63 o 
  -3  -6   6      521.03      537.56     49.71 o 
  -2  -6   6      323.14      348.38     61.68 o 
  -1  -6   6      177.95      175.60     50.74 o 
   0  -6   6     1863.86     1968.21    122.87 o 
   1  -6   6       21.45       65.50     40.29 o 
   2  -6   6      280.40      299.79     63.51 o 
   3  -6   6      101.44      107.94     44.60 o 
   4  -6   6       80.16      104.30     49.91 o 
   5  -6   6       13.90       19.87     29.68 o 
   6  -6   6       98.63      143.54     42.26 o 
   7  -6   6        0.31      -12.38     29.14 o 
   8  -6   6       57.48       71.61     65.41 o 
  -8  -5   6      233.14      275.75     75.45 o 
  -7  -5   6        0.19       46.93     43.11 o 
  -6  -5   6      559.49      446.87     78.26 o 
  -5  -5   6       75.08       70.97     48.25 o 
  -4  -5   6      181.25      213.07     54.39 o 
  -3  -5   6      190.78      170.31     32.09 o 
  -2  -5   6        6.78        4.38     19.55 o 
  -1  -5   6      951.45      955.40     66.24 o 
   0  -5   6       71.64      100.81     38.97 o 
   1  -5   6       35.90       61.19     35.98 o 
   2  -5   6      533.73      546.36     72.29 o 
   3  -5   6        2.73       -8.46     26.70 o 
   4  -5   6       44.07       23.38     34.32 o 
   5  -5   6      212.38      233.46     43.93 o 
   6  -5   6       19.13       26.14     27.66 o 
   7  -5   6       43.72       81.46     37.66 o 
   8  -5   6       14.70       24.10     31.03 o 
   9  -5   6      132.70      141.16     47.01 o 
  -8  -4   6        3.03       30.18     50.41 o 
  -7  -4   6      416.32      438.25     80.75 o 
  -6  -4   6        4.14       27.86     37.97 o 
  -5  -4   6      220.00      258.84     58.86 o 
  -4  -4   6       46.61       38.14     34.16 o 
  -3  -4   6      172.63      207.27     57.45 o 
  -2  -4   6      455.82      474.11     42.02 o 
  -1  -4   6      116.87      129.62     26.82 o 
   0  -4   6       39.45       27.80     18.12 o 
   1  -4   6       78.58      105.29     39.46 o 
   2  -4   6      258.22      260.83     52.40 o 
   3  -4   6      227.18      239.77     51.40 o 
   4  -4   6     1079.73     1071.49     91.70 o 
   5  -4   6      191.88      191.35     56.21 o 
   6  -4   6      152.11      116.73     34.50 o 
   7  -4   6        2.43        3.05     26.30 o 
   8  -4   6       67.72       91.47     35.77 o 
   9  -4   6       82.22      158.79     44.90 o 
  10  -4   6       58.33      -16.25     53.89 o 
  -9  -3   6        0.40      -34.32     43.61 o 
  -8  -3   6      389.87      470.75     85.73 o 
  -7  -3   6        4.84        3.48     33.33 o 
  -6  -3   6      164.12      218.05     59.03 o 
  -5  -3   6       47.90       56.05     34.82 o 
  -4  -3   6      722.50      693.10     76.11 o 
  -3  -3   6      500.58      492.87     41.30 o 
  -2  -3   6       27.43       50.88     19.17 o 
  -1  -3   6       42.64       35.14     17.80 o 
   0  -3   6       23.10       26.03     15.10 o 
   1  -3   6        9.88        0.37     12.94 o 
   2  -3   6       36.60       43.64     16.56 o 
   3  -3   6      868.81      879.15     77.44 o 
   4  -3   6       80.98       22.88     32.67 o 
   5  -3   6     1634.59     1443.98    184.05 o 
   6  -3   6      151.35      161.83     46.35 o 
   7  -3   6        6.91        1.03     24.39 o 
   8  -3   6      256.14      311.62     94.68 o 
   9  -3   6      680.84      717.02    192.76 o 
  10  -3   6       10.60        1.33     48.58 o 
  11  -3   6       84.41       30.18     54.39 o 
  -9  -2   6      705.12      941.49    107.12 o 
  -8  -2   6       14.19      -22.38     33.83 o 
  -7  -2   6       52.60       28.35     39.63 o 
  -6  -2   6        0.52       -5.31     29.68 o 
  -5  -2   6     2360.59     2063.56    124.36 o 
  -4  -2   6      150.13      174.77     47.92 o 
  -3  -2   6     2728.41     2666.88     82.74 o 
  -2  -2   6        0.38       -0.30     12.77 o 
  -1  -2   6       70.57      103.19     21.54 o 
   0  -2   6        0.19      -10.24     11.86 o 
   1  -2   6      172.21      176.12     29.27 o 
   2  -2   6      167.20      172.61     40.13 o 
   3  -2   6     2322.70     2248.11    110.27 o 
   4  -2   6     3017.17     3063.91    131.16 o 
   5  -2   6       31.29       15.16     22.62 o 
   6  -2   6      704.43      648.35    145.58 o 
   7  -2   6      159.59      122.57     33.13 o 
   8  -2   6      322.47      284.46     42.77 o 
   9  -2   6       65.77       63.63     31.65 o 
  10  -2   6      343.36      356.17     80.09 o 
  11  -2   6        4.71      -19.23     48.58 o 
  -9  -1   6        0.67       26.20     47.26 o 
  -8  -1   6       40.25       45.93     41.29 o 
  -7  -1   6      160.81      124.69     48.92 o 
  -6  -1   6      462.66      451.35     69.81 o 
  -5  -1   6        4.09       12.60     29.02 o 
  -4  -1   6     2459.77     2172.83    116.73 o 
  -3  -1   6      291.96      316.04     49.08 o 
  -2  -1   6      391.29      405.84     34.05 o 
  -1  -1   6       44.59       65.65     18.03 o 
   0  -1   6       88.17       95.33     19.28 o 
   1  -1   6        2.57       22.88     20.89 o 
   2  -1   6     2743.93     2505.45    106.78 o 
   3  -1   6      586.77      635.40     60.36 o 
   4  -1   6     1062.43      920.60     74.12 o 
   5  -1   6      316.12      368.64     55.96 o 
   6  -1   6      169.13      176.75     26.22 o 
   7  -1   6      128.14      101.25     29.65 o 
   8  -1   6       12.92       28.97     23.65 o 
   9  -1   6      116.04      121.47     33.94 o 
  10  -1   6       12.55      -37.14     37.14 o 
  11  -1   6       25.95       73.46     56.54 o 
  12  -1   6       91.86       48.58     60.52 o 
 -10   0   6      117.59      142.27     55.38 o 
  -9   0   6       24.77      -14.09     36.81 o 
  -8   0   6      371.44      405.25     75.78 o 
  -7   0   6      393.17      252.70     60.85 o 
  -6   0   6       43.69       -1.16     29.68 o 
  -5   0   6     4082.69     3892.98    159.84 o 
  -4   0   6       14.42       25.04     26.20 o 
  -3   0   6     1021.09      984.45     45.05 o 
  -2   0   6      740.85      753.69     61.02 o 
  -1   0   6      880.42      860.02     42.80 o 
   0   0   6      874.69      830.89     57.70 o 
   1   0   6     3188.70     3073.86    108.44 o 
   2   0   6      800.65      666.74     55.38 o 
   3   0   6     1003.61      913.97     66.16 o 
   4   0   6      118.27      134.50     21.67 o 
   5   0   6      206.74      188.28     22.05 o 
   6   0   6      452.66      389.05     29.63 o 
   7   0   6        3.40        8.98     15.00 o 
   8   0   6      428.47      474.59     41.89 o 
   9   0   6      135.94      101.60     33.91 o 
  10   0   6      172.71      224.18     60.69 o 
  11   0   6        4.24       -5.97     42.61 o 
  12   0   6        0.51      -10.61     50.74 o 
 -10   1   6        0.95      -17.58     45.60 o 
  -9   1   6      284.44      200.47     62.51 o 
  -8   1   6       75.35      159.51     59.20 o 
  -7   1   6        2.84      -31.17     31.17 o 
  -6   1   6      117.05      148.57     49.74 o 
  -5   1   6      200.67      149.07     44.60 o 
  -4   1   6        4.44        9.29     22.55 o 
  -3   1   6      456.70      448.54     31.04 o 
  -2   1   6       30.48       47.29     13.73 o 
  -1   1   6       53.75       30.10     14.07 o 
   0   1   6     4724.35     4620.90    123.70 o 
   1   1   6        0.75      -11.77     11.77 o 
   2   1   6     1184.14     1076.80     66.33 o 
   3   1   6      104.83      111.61     19.71 o 
   4   1   6     1811.99     1880.01     61.21 o 
   5   1   6     1165.76     1147.67     83.46 o 
   6   1   6     2365.77     2322.46    153.85 o 
   7   1   6     2128.14     2159.29    175.04 o 
   8   1   6       98.71       71.64     19.90 o 
   9   1   6        6.42       13.69     18.04 o 
  10   1   6       34.41       58.20     43.94 o 
  11   1   6        7.81      -40.29     40.29 o 
 -10   2   6       38.52      -25.20     40.62 o 
  -9   2   6       19.91       23.38     45.27 o 
  -8   2   6      312.98      299.63     69.64 o 
  -7   2   6       29.55       82.08     44.94 o 
  -6   2   6      542.57      662.10     75.11 o 
  -5   2   6      346.35      300.95     55.05 o 
  -4   2   6      165.85      159.51     41.62 o 
  -3   2   6      666.08      652.47     35.76 o 
  -2   2   6       34.58       60.70     15.58 o 
  -1   2   6     3173.30     3188.11     98.33 o 
   0   2   6      874.78      928.39     57.87 o 
   1   2   6     7683.81     7583.84    158.02 o 
   2   2   6       19.16       38.54     13.68 o 
   3   2   6     1196.90     1145.73     47.25 o 
   4   2   6      599.26      543.97     35.93 o 
   5   2   6     2012.62     1825.36    122.62 o 
   6   2   6      262.60      212.50     23.69 o 
   7   2   6      540.62      570.63     48.45 o 
   8   2   6       34.83       43.54     18.95 o 
   9   2   6       10.62       11.92     18.38 o 
  10   2   6       33.58       22.66     25.55 o 
  11   2   6      117.02      153.88     51.57 o 
  -9   3   6      174.59      270.61     71.13 o 
  -8   3   6       18.32      -14.26     39.46 o 
  -7   3   6      393.17      590.46     79.42 o 
  -6   3   6       55.82       55.88     36.15 o 
  -5   3   6        5.61       14.43     26.70 o 
  -4   3   6      149.25      159.02     40.46 o 
  -3   3   6       92.32      109.58     18.48 o 
  -2   3   6      390.58      392.73     29.36 o 
  -1   3   6     2960.67     2790.32     92.36 o 
   0   3   6     2872.48     2508.27     89.37 o 
   1   3   6      137.99      138.95     27.19 o 
   2   3   6      315.43      313.49     26.84 o 
   3   3   6      345.21      315.21     28.32 o 
   4   3   6     3302.76     3202.95     78.67 o 
   5   3   6       48.00       62.42     18.12 o 
   6   3   6     1978.22     1907.69    136.67 o 
   7   3   6      277.40      290.75     26.97 o 
   8   3   6       60.82       72.54     20.81 o 
   9   3   6      416.37      441.19     35.43 o 
  10   3   6       77.91      107.45     45.76 o 
  11   3   6        1.95        6.47     37.64 o 
  12   3   6      109.49      177.75     60.69 o 
  13   3   6       19.16       89.71     45.93 o 
  -9   4   6        0.44       28.69     42.61 o 
  -8   4   6      273.55      327.32     67.98 o 
  -7   4   6      344.49      481.19     71.47 o 
  -6   4   6      842.77     1003.67     87.22 o 
  -5   4   6      154.86      185.21     46.10 o 
  -4   4   6       75.21       73.95     32.50 o 
  -3   4   6       13.62       14.85     15.17 o 
  -2   4   6     2706.94     2555.86     89.54 o 
  -1   4   6      912.81      910.65     55.71 o 
   0   4   6      283.70      276.74     35.82 o 
   1   4   6     1351.75     1345.41     69.97 o 
   2   4   6       21.67       19.01     12.32 o 
   3   4   6       29.98       39.04     14.12 o 
   4   4   6      280.41      316.86     29.68 o 
   5   4   6      675.84      660.89     40.54 o 
   6   4   6      324.82      333.75     25.42 o 
   7   4   6      355.81      362.12     28.32 o 
   8   4   6      587.86      542.20     63.84 o 
   9   4   6        9.15      -16.49     17.80 o 
  10   4   6       10.98      -17.91     30.84 o 
  11   4   6      124.10      231.97     60.36 o 
  12   4   6       11.42       72.63     44.60 o 
  13   4   6       18.37       59.53     44.44 o 
  -9   5   6        9.43       49.25     33.49 o 
  -7   5   6       76.98      140.28     51.24 o 
  -6   5   6      399.45      513.36     68.32 o 
  -5   5   6       11.67       29.35     28.52 o 
  -4   5   6       15.12       60.85     30.68 o 
  -3   5   6     2167.29     2303.65    105.79 o 
   1   5   6     2459.43     2522.36     98.33 o 
   2   5   6      814.87      760.06     44.52 o 
   3   5   6        7.51       16.44     12.47 o 
   4   5   6     3271.87     3138.67     81.77 o 
   5   5   6       10.31        5.55     12.74 o 
   6   5   6      957.74      963.87     50.42 o 
   7   5   6      480.84      500.12     42.13 o 
   8   5   6       26.30        9.74     19.54 o 
   9   5   6       24.64       40.17     24.87 o 
  10   5   6      637.82      689.95     80.59 o 
  11   5   6        9.43       19.23     40.79 o 
  12   5   6      285.37      363.46     76.94 o 
  13   5   6      128.57      150.39     62.51 o 
  -8   6   6       27.69       52.73     37.97 o 
  -7   6   6      119.56      139.12     45.60 o 
  -5   6   6       96.96       74.62     37.31 o 
  -4   6   6      671.92      737.71     69.97 o 
  -3   6   6        0.53       -2.40     14.24 o 
  -2   6   6     2535.83     2613.73    102.64 o 
  -1   6   6      167.97      179.58     35.65 o 
   0   6   6        0.10       15.92     17.41 o 
   1   6   6        6.54       -5.26     11.11 o 
   2   6   6     2173.02     1928.05    124.11 o 
   3   6   6      374.37      356.86     32.85 o 
   4   6   6      503.86      441.07     51.24 o 
   5   6   6     2102.41     2121.27     72.75 o 
   6   6   6      228.61      254.81     32.99 o 
   7   6   6      582.09      571.50     81.58 o 
   8   6   6      276.87      307.65     38.06 o 
   9   6   6      639.64      660.79     73.29 o 
  10   6   6        2.04      -11.44     33.99 o 
  11   6   6      635.60      762.74     92.69 o 
  12   6   6      120.16      149.73     56.05 o 
  13   6   6       10.88       -4.48     46.10 o 
  -8   7   6       15.16       18.41     31.84 o 
  -7   7   6       76.99       76.77     43.61 o 
  -6   7   6      204.32      219.87     58.20 o 
  -5   7   6      205.17      197.82     49.25 o 
  -4   7   6      606.00      643.52     64.67 o 
  -3   7   6     3084.39     3365.03    125.52 o 
  -2   7   6       27.76       63.67     28.19 o 
  -1   7   6      358.55      396.46     50.41 o 
   0   7   6        0.48       -9.78     19.73 o 
   1   7   6     2785.49     2835.35    148.74 o 
   2   7   6        2.11      -11.45     12.06 o 
   3   7   6     1025.95      961.13     49.80 o 
   4   7   6       24.28       22.22     15.08 o 
   5   7   6     1236.53     1222.61     57.68 o 
   6   7   6      629.28      581.34     65.50 o 
   7   7   6       54.27       67.92     24.03 o 
   8   7   6       12.62        1.18     19.38 o 
   9   7   6      572.94      585.73     51.46 o 
  10   7   6      640.37      687.96     81.91 o 
  11   7   6       15.19       23.05     40.13 o 
  12   7   6      238.21      358.99     77.60 o 
  13   7   6        0.38       60.69     42.61 o 
  -7   8   6       14.90       76.11     43.77 o 
  -6   8   6       24.06       37.31     34.99 o 
  -5   8   6      197.12      195.83     53.89 o 
  -4   8   6      640.56      574.38     70.14 o 
  -3   8   6       51.18       55.96     22.71 o 
  -2   8   6      330.20      354.54     37.21 o 
  -1   8   6       92.99       75.66     21.72 o 
   0   8   6       86.58       88.32     19.85 o 
   1   8   6       75.49       76.74     14.92 o 
   2   8   6     1456.96     1423.11     61.05 o 
   3   8   6     2124.60     2170.67     74.89 o 
   4   8   6     1676.56     1686.34     67.89 o 
   5   8   6       53.60       29.57     18.41 o 
   6   8   6        0.99        0.90     16.73 o 
   7   8   6      315.60      292.87     38.48 o 
   8   8   6      895.06     1080.86     91.03 o 
   9   8   6      149.16      186.43     62.51 o 
  10   8   6       80.51      101.48     54.22 o 
  11   8   6      192.54      273.92     66.16 o 
  12   8   6       45.63       90.87     48.92 o 
  -7   9   6       43.22       24.04     39.30 o 
  -6   9   6      239.73      268.62     68.32 o 
  -5   9   6        5.38       18.57     36.98 o 
  -4   9   6       77.15      150.56     49.58 o 
  -3   9   6        0.48       -5.21     17.42 o 
  -2   9   6      106.74       94.87     26.84 o 
  -1   9   6        7.48        7.66     18.65 o 
   0   9   6      225.87      242.76     30.28 o 
   1   9   6      380.48      398.11     37.49 o 
   2   9   6      213.55      200.76     47.09 o 
   3   9   6      294.67      306.24     44.77 o 
   4   9   6     1009.55     1037.34     57.04 o 
   5   9   6       61.66       54.28     23.01 o 
   6   9   6       10.98       10.82     17.83 o 
   7   9   6      523.26      593.58     50.70 o 
   8   9   6        8.64       14.72     32.91 o 
   9   9   6       73.78       80.62     29.42 o 
  10   9   6       99.59       85.06     47.26 o 
  11   9   6       22.03       26.03     42.78 o 
  12   9   6       27.31       50.24     44.94 o 
  -6  10   6        0.51       14.59     44.27 o 
  -5  10   6        2.35      -21.22     32.83 o 
  -4  10   6        1.08       19.07     32.17 o 
  -3  10   6       54.02       55.61     25.78 o 
  -2  10   6        7.14       -4.96     20.17 o 
  -1  10   6       39.52       35.15     31.17 o 
   0  10   6       18.96       11.28     24.54 o 
   1  10   6       18.55       34.99     29.02 o 
   2  10   6      277.15      269.22     35.36 o 
   3  10   6      677.91      687.41     50.30 o 
   4  10   6        0.39       -6.94     16.54 o 
   5  10   6       24.86       15.35     18.76 o 
   6  10   6     1009.39     1096.96     63.83 o 
   7  10   6        3.44       -2.92     18.37 o 
   8  10   6      584.15      641.83     93.10 o 
   9  10   6      122.11      115.30     33.74 o 
  10  10   6       59.72       21.39     42.95 o 
  11  10   6       55.91       58.70     54.88 o 
  -5  11   6       12.94       51.90     43.61 o 
  -4  11   6       16.53        9.62     38.97 o 
  -3  11   6       36.61      -24.54     37.14 o 
  -2  11   6       36.44       31.01     36.15 o 
  -1  11   6        5.43       14.26     30.51 o 
   0  11   6       84.99      107.61     45.60 o 
   1  11   6      140.23      119.39     46.10 o 
   2  11   6      297.13      313.72     62.51 o 
   3  11   6      463.33      477.99     46.48 o 
   4  11   6       45.56       30.07     21.09 o 
   5  11   6      288.59      299.08     41.29 o 
   6  11   6       21.47       18.24     20.84 o 
   7  11   6      681.26      881.03     63.89 o 
   8  11   6       78.57       80.91     29.90 o 
   9  11   6        2.82       23.37     24.45 o 
  10  11   6        0.15       33.00     44.27 o 
  11  11   6       93.64       91.20     52.73 o 
  -3  12   6       63.62       50.57     43.44 o 
  -2  12   6       11.72       41.45     44.94 o 
  -1  12   6      236.40      301.28     69.48 o 
   0  12   6        0.03       37.81     39.63 o 
   1  12   6      453.11      546.85     80.09 o 
   2  12   6      286.85      313.55     68.48 o 
   3  12   6        4.00        2.82     29.51 o 
   4  12   6       68.91       90.20     45.43 o 
   5  12   6       35.84       62.92     26.53 o 
   6  12   6      189.86      293.59     43.96 o 
   7  12   6      116.88      100.08     32.82 o 
   8  12   6      333.67      447.94     54.27 o 
   9  12   6       94.98      129.62     37.02 o 
  10  12   6        4.37       -7.30     40.96 o 
  -2  13   6       32.97       64.17     44.94 o 
  -1  13   6      202.56      229.65     65.00 o 
   0  13   6      331.96      449.85     81.75 o 
   1  13   6       11.52       57.54     43.61 o 
   2  13   6       15.09      -17.74     39.13 o 
   3  13   6      247.92      231.97     65.00 o 
   4  13   6      244.52      400.28     77.10 o 
   5  13   6       45.07       61.19     38.80 o 
   6  13   6       18.85       48.58     38.63 o 
   7  13   6      261.51      417.82    132.90 o 
   8  13   6       31.83       22.78     28.34 o 
   9  13   6        0.96        0.17     28.16 o 
   0  14   6       57.40       99.49     48.75 o 
   1  14   6        0.19       83.40     45.43 o 
   2  14   6        9.27        0.66     37.31 o 
   3  14   6      280.11      333.12     77.60 o 
   4  14   6       30.88       41.62     34.49 o 
   5  14   6        8.41       11.61     31.67 o 
   6  14   6       40.59      107.12     47.09 o 
   7  14   6        3.57       -5.14     36.98 o 
  -2  -8   7       36.65       72.79     45.43 o 
  -1  -8   7       11.43       -8.62     37.14 o 
   0  -8   7       15.71       25.04     40.62 o 
   1  -8   7      110.51      128.51     52.89 o 
   2  -8   7       18.38       33.83     41.95 o 
   3  -8   7      105.36      197.65     64.34 o 
  -2  -7   7        4.94       73.62     39.30 o 
  -1  -7   7      123.07      152.71     56.71 o 
   0  -7   7      287.31      364.79     73.12 o 
   1  -7   7      184.56      329.64     72.63 o 
   2  -7   7      347.62      454.66     81.08 o 
   3  -7   7       66.22       83.90     43.77 o 
   4  -7   7        1.91       58.70     52.07 o 
   5  -7   7        4.98       43.11     45.43 o 
   6  -7   7       14.65       53.56     46.10 o 
  -6  -6   7      207.87      202.46     69.81 o 
  -5  -6   7        3.05      -10.45     40.13 o 
  -4  -6   7      568.44      542.38     80.92 o 
  -2  -6   7        5.56        9.62     30.34 o 
  -1  -6   7       68.88       37.97     36.15 o 
   0  -6   7      414.86      547.35     79.76 o 
   1  -6   7      180.50      277.74     65.16 o 
   2  -6   7       83.55      150.06     55.38 o 
   3  -6   7       13.04        6.14     32.00 o 
   4  -6   7       52.31       70.80     47.26 o 
   5  -6   7       15.80        7.63     41.45 o 
   6  -6   7       12.43       42.95     43.94 o 
   7  -6   7        0.95        9.40     53.06 o 
  -7  -5   7       22.00        1.66     41.12 o 
  -6  -5   7       38.07       67.15     45.43 o 
  -5  -5   7      104.31      103.63     54.88 o 
  -4  -5   7       71.03       97.50     49.25 o 
  -3  -5   7      160.76      161.91     32.90 o 
  -2  -5   7        2.12      -10.86     18.96 o 
  -1  -5   7      350.21      274.92     60.36 o 
   0  -5   7      133.60      117.23     46.43 o 
   1  -5   7      729.45      766.06     84.40 o 
   2  -5   7        2.55        6.96     30.01 o 
   3  -5   7        3.62       -1.99     29.35 o 
   4  -5   7      295.43      271.60     66.33 o 
   5  -5   7       32.80       35.32     46.59 o 
   6  -5   7        1.27      -14.59     27.94 o 
   7  -5   7       20.53       11.93     32.01 o 
   8  -5   7       25.98       -6.27     30.88 o 
  -7  -4   7      281.48      343.90     79.76 o 
  -6  -4   7        2.00       28.85     43.44 o 
  -5  -4   7       50.53       47.26     42.45 o 
  -4  -4   7      220.29      177.42     52.56 o 
  -3  -4   7       12.52       -3.46     16.97 o 
  -2  -4   7      375.17      327.20     56.54 o 
  -1  -4   7      793.79      792.70     55.01 o 
   0  -4   7      558.65      587.79     47.12 o 
   1  -4   7       46.49       99.16     41.29 o 
   2  -4   7       49.59       54.88     34.82 o 
   3  -4   7      771.59      839.68     84.23 o 
   4  -4   7       20.85       21.22     32.67 o 
   5  -4   7       52.11       56.21     44.94 o 
   6  -4   7        2.63       -7.02     24.93 o 
   7  -4   7        4.50       13.43     30.01 o 
   8  -4   7        8.89       -6.67     30.33 o 
   9  -4   7        1.11       12.80     34.68 o 
  -8  -3   7      516.14      510.04     93.19 o 
  -7  -3   7       51.50       27.69     44.60 o 
  -6  -3   7        0.24      -28.52     29.02 o 
  -5  -3   7       10.55      -17.58     28.52 o 
  -4  -3   7      840.28      842.83     85.89 o 
  -3  -3   7     1113.59     1029.54     58.88 o 
  -2  -3   7      250.67      306.12     37.87 o 
  -1  -3   7      922.55      823.98     53.16 o 
   0  -3   7      871.79      812.47     76.52 o 
   1  -3   7      160.08      162.63     28.19 o 
   2  -3   7      481.36      465.67     39.03 o 
   3  -3   7      370.75      412.88     63.18 o 
   4  -3   7      255.78      240.10     54.55 o 
   5  -3   7      559.47      538.23     74.12 o 
   6  -3   7      135.84      132.44     37.05 o 
   7  -3   7      352.56      330.88     82.66 o 
   8  -3   7        7.56       29.27     33.43 o 
   9  -3   7       81.13      103.86     41.36 o 
  10  -3   7       85.04       85.56     66.33 o 
  -8  -2   7       49.38       -4.64     42.95 o 
  -7  -2   7      465.52      366.12     78.60 o 
  -6  -2   7       55.84       -6.14     36.15 o 
  -5  -2   7      253.92      245.57     59.53 o 
  -4  -2   7      463.81      458.64     70.31 o 
  -3  -2   7     1073.61      876.93     52.62 o 
  -2  -2   7     1592.29     1523.91     66.14 o 
  -1  -2   7      175.78      180.80     27.93 o 
   0  -2   7     1143.38     1068.33    117.23 o 
   1  -2   7        6.48       10.39     14.66 o 
   2  -2   7       55.13       60.52     32.67 o 
   3  -2   7       29.71       22.22     28.85 o 
   4  -2   7      609.87      598.92     69.14 o 
   5  -2   7      271.34      305.93     58.53 o 
   6  -2   7      954.05      834.21    222.61 o 
   7  -2   7       44.43       20.18     27.68 o 
   8  -2   7        7.69       -6.89     26.86 o 
   9  -2   7       10.75       10.93     33.56 o 
  10  -2   7      117.36       57.70     57.37 o 
  11  -2   7       69.10       43.94     57.54 o 
  -9  -1   7       15.78       10.28     38.47 o 
  -8  -1   7      910.93      966.36    107.94 o 
  -7  -1   7      238.13      234.63     65.50 o 
  -6  -1   7        0.46      -21.72     31.01 o 
  -5  -1   7        6.41       -3.98     26.70 o 
  -4  -1   7     2453.02     2230.20    126.68 o 
  -3  -1   7      385.82      448.24     40.71 o 
  -2  -1   7      759.64      738.27     47.03 o 
  -1  -1   7      963.52      820.50     47.33 o 
   0  -1   7      101.04      120.78     23.31 o 
   1  -1   7       93.29      110.60     35.65 o 
   2  -1   7     1292.24     1251.90     83.57 o 
   3  -1   7      488.13      559.62     62.18 o 
   4  -1   7      206.07      225.84     48.25 o 
   5  -1   7     4354.15     4497.54    164.16 o 
   6  -1   7       76.26       74.80     30.17 o 
   7  -1   7      110.96      136.32     34.06 o 
   8  -1   7        3.49        1.31     22.20 o 
   9  -1   7      338.83      351.30     50.74 o 
  10  -1   7      213.06      287.52     75.11 o 
  11  -1   7       42.44       84.40     56.71 o 
  -9   0   7      374.17      378.55     81.08 o 
  -8   0   7      105.87      134.48     56.54 o 
  -7   0   7      414.77      352.52     71.47 o 
  -6   0   7        5.41      -21.39     29.02 o 
  -5   0   7      533.06      560.95     74.78 o 
  -4   0   7      295.00      233.80     51.90 o 
  -3   0   7      994.31     1087.57     85.39 o 
  -2   0   7        3.24        0.78     13.68 o 
  -1   0   7       15.61       25.01     14.81 o 
   0   0   7     1974.96     1854.63     91.53 o 
   1   0   7      253.32      278.90     42.78 o 
   2   0   7        8.65       24.71     22.05 o 
   3   0   7       70.95      108.44     33.00 o 
   4   0   7     1622.29     1698.10     97.50 o 
   5   0   7       96.46      141.83     25.13 o 
   6   0   7       11.35       37.97     17.24 o 
   7   0   7        2.27       -8.83     14.00 o 
   8   0   7      297.00      255.41     46.26 o 
   9   0   7      480.65      572.27    120.38 o 
  10   0   7       82.85      126.35     57.37 o 
  11   0   7       30.07      -24.87     44.77 o 
  12   0   7       10.60      -41.95     41.95 o 
  -9   1   7        0.12       12.77     41.95 o 
  -8   1   7       86.60       85.39     52.89 o 
  -7   1   7       63.41       18.57     43.44 o 
  -6   1   7      374.47      406.58     71.30 o 
  -5   1   7      269.21      285.70     60.36 o 
  -4   1   7      372.89      418.51     61.85 o 
  -3   1   7       15.00       41.12     29.18 o 
  -2   1   7      386.08      367.66     32.73 o 
  -1   1   7     1355.00     1310.17     54.92 o 
   0   1   7     1037.81      953.43     64.34 o 
   1   1   7       23.64       21.39     20.73 o 
   2   1   7      904.91      825.92     63.51 o 
   3   1   7     1059.09     1010.14     70.97 o 
   4   1   7        1.37        9.22     13.36 o 
   5   1   7        6.06        5.73     15.30 o 
   6   1   7      475.38      488.90     33.96 o 
   7   1   7      960.03      919.38     48.25 o 
   8   1   7      215.23      261.15     30.21 o 
   9   1   7      540.19      650.27     75.13 o 
  10   1   7       87.95       77.60     51.24 o 
  11   1   7       10.67      -38.63     38.63 o 
  -9   2   7       55.33       68.48     56.54 o 
  -8   2   7      148.55      214.40     68.15 o 
  -7   2   7      155.52      181.73     59.69 o 
  -6   2   7      117.19      112.92     49.41 o 
  -5   2   7      595.25      570.57     73.79 o 
  -4   2   7      398.64      444.71     62.51 o 
  -3   2   7      759.35      671.55     66.99 o 
  -2   2   7       41.92       43.12     15.93 o 
  -1   2   7     1186.93     1183.08     67.65 o 
   0   2   7      463.70      405.25     44.44 o 
   1   2   7     2073.30     1907.19     89.87 o 
   2   2   7     1066.43     1058.56     72.13 o 
   3   2   7     1760.34     1669.46     81.58 o 
   4   2   7       56.84       46.30     17.29 o 
   5   2   7     1624.20     1659.76     64.27 o 
   6   2   7      681.71      665.75     37.59 o 
   7   2   7      351.67      344.56     31.17 o 
   8   2   7     1608.86     1605.63     90.72 o 
   9   2   7      193.29      190.28     28.74 o 
  10   2   7      242.47      301.85     55.30 o 
  -9   3   7       84.54      106.78     58.70 o 
  -8   3   7       94.35      132.32     59.36 o 
  -7   3   7      138.93      122.54     51.24 o 
  -6   3   7      225.52      283.87     60.19 o 
  -5   3   7       94.06       57.21     37.81 o 
  -4   3   7      468.07      536.57     67.49 o 
  -3   3   7      326.99      320.35     51.73 o 
  -2   3   7      158.50      163.71     23.30 o 
  -1   3   7     1494.04     1500.29     75.11 o 
   0   3   7     2296.72     2168.18     90.70 o 
   1   3   7      290.21      237.78     38.47 o 
   2   3   7    15147.27    15093.72    245.24 o 
   3   3   7     1764.33     1697.63     61.48 o 
   4   3   7      334.33      337.68     32.54 o 
   5   3   7       36.98       30.05     17.36 o 
   6   3   7     2289.96     2331.60    111.76 o 
   7   3   7     1806.09     1768.60    114.47 o 
   8   3   7        6.83        9.38     16.30 o 
   9   3   7       68.69      102.98     28.90 o 
  10   3   7        2.51       61.19     38.14 o 
  11   3   7      101.65      122.70     50.41 o 
  12   3   7        0.56       42.78     45.93 o 
  -9   4   7        3.87      -32.33     44.44 o 
  -8   4   7      225.92      318.36     74.78 o 
  -7   4   7       65.10      121.21     50.24 o 
  -6   4   7      257.26      289.51     60.19 o 
  -5   4   7      465.07      499.27     68.48 o 
  -4   4   7      283.23      258.17     51.40 o 
  -3   4   7      193.79      200.63     45.60 o 
  -2   4   7     1023.06      913.23     45.05 o 
  -1   4   7      119.43      125.02     27.53 o 
   0   4   7       83.56       58.53     22.38 o 
   1   4   7     8378.69     8016.94    176.76 o 
   2   4   7       15.87       21.41     15.13 o 
   3   4   7      861.27      875.80     50.99 o 
   4   4   7      479.96      439.37     34.69 o 
   5   4   7      982.82      946.97     49.88 o 
   6   4   7      697.34      651.99     45.07 o 
   7   4   7     1183.03     1112.70     78.15 o 
   8   4   7       57.31       61.67     24.47 o 
   9   4   7        1.15        5.25     30.51 o 
  10   4   7      124.21      118.56     44.94 o 
  11   4   7        2.95      -13.27     34.16 o 
  12   4   7        4.33       -7.30     33.33 o 
  13   4   7        1.59      -38.47     38.47 o 
  -8   5   7       30.02       14.59     42.45 o 
  -7   5   7       94.91      129.83     49.91 o 
  -6   5   7       54.61       95.51     45.60 o 
  -5   5   7      228.16      312.56     57.04 o 
  -4   5   7      543.01      610.03     68.48 o 
  -3   5   7       62.64       66.82     32.33 o 
  -2   5   7       46.88       63.18     21.89 o 
  -1   5   7      588.21      519.50     47.59 o 
   0   5   7     2055.17     2053.77     91.53 o 
   1   5   7        1.27       10.61     14.76 o 
   2   5   7      483.72      432.51     33.75 o 
   3   5   7       42.29       39.23     16.06 o 
   4   5   7       69.91       56.90     22.97 o 
   5   5   7     1589.46     1474.74     65.58 o 
   6   5   7     1529.67     1458.86     63.78 o 
   7   5   7       69.36       53.81     39.96 o 
   8   5   7        0.61       15.76     19.62 o 
   9   5   7       16.51        2.91     21.02 o 
  10   5   7        1.12       28.35     39.96 o 
  11   5   7        5.96       -0.66     37.31 o 
  12   5   7      181.18      287.02     71.47 o 
  13   5   7       24.70       51.24     51.90 o 
  -6   6   7      183.07      301.28     61.68 o 
  -5   6   7       60.49       59.53     37.64 o 
  -4   6   7      102.70      129.33     39.46 o 
  -3   6   7       13.22       32.50     29.02 o 
   2   6   7      388.57      396.69     34.65 o 
   3   6   7      478.02      454.65     42.37 o 
   4   6   7      755.02      804.35     48.35 o 
   5   6   7     1714.70     1648.75    127.59 o 
   6   6   7        2.16       11.19     16.01 o 
   7   6   7      339.66      392.76     40.61 o 
   8   6   7       53.58       87.10     28.00 o 
   9   6   7        2.44       11.12     20.46 o 
  10   6   7       49.93       61.19     40.13 o 
  11   6   7      514.04      596.76     86.89 o 
  12   6   7      206.15      408.23     80.42 o 
  13   6   7       13.28       64.34     52.07 o 
  -8   7   7        0.98       24.71     29.51 o 
  -7   7   7      146.32      130.33     47.75 o 
  -4   7   7        0.98       13.60     27.86 o 
  -3   7   7     1668.97     1756.63    102.47 o 
  -2   7   7      695.90      751.63     66.66 o 
  -1   7   7     1585.14     1536.10     90.20 o 
   0   7   7      505.79      443.55     56.71 o 
   1   7   7     1713.20     1699.26     94.85 o 
   2   7   7      269.03      244.88     31.48 o 
   3   7   7      871.42      811.78    102.56 o 
   4   7   7     1619.76     1517.53     91.53 o 
   5   7   7      154.32      175.53     30.19 o 
   6   7   7      897.56      823.32     78.18 o 
   7   7   7       36.14       45.08     23.46 o 
   8   7   7      235.57      205.34     35.29 o 
   9   7   7        1.62      -12.04     18.34 o 
  10   7   7      449.85      510.87     79.09 o 
  11   7   7        9.35       36.15     36.64 o 
  12   7   7      284.51      471.74     85.89 o 
  13   7   7       32.06       76.44     49.41 o 
  -7   8   7        1.32       42.61     33.00 o 
  -6   8   7       35.66       40.62     38.47 o 
  -5   8   7      137.92      194.17     52.89 o 
  -4   8   7      483.36      588.14     70.97 o 
  -3   8   7        0.21       14.59     30.18 o 
  -1   8   7      283.37      229.49     47.75 o 
   0   8   7        0.89       -2.16     22.38 o 
   1   8   7       10.78        6.03     16.64 o 
   2   8   7      973.14      940.43     60.85 o 
   3   8   7     1443.96     1515.65     66.44 o 
   4   8   7      552.51      519.57     42.79 o 
   5   8   7      279.85      280.49     35.82 o 
   6   8   7        1.17        8.29     26.53 o 
   7   8   7      339.01      327.26     41.26 o 
   8   8   7        2.52       17.13     21.63 o 
   9   8   7      241.52      266.31     41.81 o 
  10   8   7       25.31        9.62     33.00 o 
  11   8   7      317.95      379.05     74.95 o 
  12   8   7       67.89       64.50     45.27 o 
  -6   9   7       56.81       33.49     44.11 o 
  -5   9   7       15.23        3.32     30.34 o 
  -4   9   7        1.95       21.06     33.99 o 
  -3   9   7      886.65     1002.18     87.38 o 
  -2   9   7       43.21       10.53     19.97 o 
  -1   9   7       10.67       30.89     17.88 o 
   0   9   7      285.85      252.20     50.08 o 
   1   9   7      121.35      114.04     35.07 o 
   2   9   7      564.59      621.86    100.32 o 
   3   9   7      110.93       90.71     25.93 o 
   4   9   7      138.75      155.73     30.77 o 
   5   9   7       75.24      101.06     27.24 o 
   6   9   7       23.89       36.96     24.37 o 
   7   9   7        1.96       -2.68     17.37 o 
   8   9   7        0.59       -5.28     25.45 o 
   9   9   7       58.20       77.97     32.05 o 
  10   9   7       99.59       73.79     48.92 o 
  11   9   7       55.87       21.56     45.93 o 
  12   9   7        9.14       23.55     38.63 o 
  -6  10   7        1.85       13.10     41.45 o 
  -5  10   7       16.61       19.90     39.96 o 
  -4  10   7      138.35      157.03     52.73 o 
  -3  10   7       25.96       31.17     33.16 o 
  -2  10   7       46.97       64.39     26.50 o 
  -1  10   7      399.06      393.31     63.34 o 
   0  10   7        0.62       16.58     27.86 o 
   1  10   7      579.03      608.21     69.81 o 
   2  10   7      250.59      274.07     36.36 o 
   3  10   7      168.07      175.62     32.88 o 
   4  10   7       34.18       34.78     20.94 o 
   5  10   7        3.28        6.47     18.47 o 
   6  10   7        0.74       -3.63     18.62 o 
   7  10   7       60.07       84.68     25.38 o 
   8  10   7      328.76      321.39     44.87 o 
   9  10   7      264.99      401.52     71.63 o 
  10  10   7      144.55      146.58     59.53 o 
  11  10   7       24.32       89.21     56.54 o 
  -5  11   7       51.89       60.85     50.41 o 
  -4  11   7        0.37       -9.45     36.98 o 
  -2  11   7       65.53       60.02     40.96 o 
  -1  11   7      138.24      140.61     50.08 o 
   0  11   7       71.17       90.20     43.77 o 
   1  11   7      371.41      398.45     68.48 o 
   2  11   7       25.15       16.25     30.18 o 
   3  11   7       64.50       80.24     27.49 o 
   4  11   7       35.36       41.97     22.92 o 
   5  11   7        1.19       -6.25     17.56 o 
   6  11   7        1.57       17.14     21.17 o 
   7  11   7     1109.19     1279.71     75.32 o 
   8  11   7      157.74      210.65     41.15 o 
   9  11   7       34.70       87.55     51.57 o 
  10  11   7       52.22       56.38     51.40 o 
  11  11   7      108.64      173.11     65.50 o 
  -2  12   7        1.90      -10.94     35.15 o 
  -1  12   7       25.45       37.81     43.77 o 
   0  12   7      126.39      118.06     53.39 o 
   1  12   7      273.86      301.45     67.15 o 
   2  12   7      879.00     1117.25    102.97 o 
   3  12   7       11.80       11.44     34.99 o 
   4  12   7      539.29      578.19     81.91 o 
   5  12   7       61.46       59.95     27.08 o 
   6  12   7      411.03      572.69     57.06 o 
   7  12   7       16.27       53.67     27.02 o 
   8  12   7      520.37      780.93     65.60 o 
   9  12   7       74.32       79.67     33.77 o 
  10  12   7        0.04        8.46     41.29 o 
  -2  13   7       60.49       64.00     45.93 o 
  -1  13   7        0.10       15.42     38.14 o 
   0  13   7      243.27      330.96     75.45 o 
   1  13   7       45.09       71.47     50.41 o 
   2  13   7       54.60       58.20     47.59 o 
   3  13   7      225.50      286.19     72.13 o 
   4  13   7       59.65      117.89     49.25 o 
   5  13   7       73.15       68.32     44.60 o 
   6  13   7       49.26       33.66     34.82 o 
   7  13   7      473.50      634.77     62.84 o 
   8  13   7        0.86        7.08     24.46 o 
   9  13   7       53.65       56.61     31.68 o 
   0  14   7       82.85      150.72     58.70 o 
   1  14   7      166.78      202.29     62.01 o 
   2  14   7       27.46       62.35     45.76 o 
   3  14   7       27.43       -5.47     39.46 o 
   4  14   7       14.36       39.13     37.31 o 
   5  14   7        4.34       16.91     33.66 o 
   6  14   7       63.65       64.50     42.95 o 
   7  14   7        5.88       18.41     40.62 o 
  -2  -7   8       12.97        0.00     33.00 o 
  -1  -7   8        6.38       18.74     38.30 o 
   0  -7   8       29.93       46.59     43.11 o 
   1  -7   8       46.63       86.39     50.74 o 
   2  -7   8      155.32      211.74     62.18 o 
   3  -7   8      158.21      191.68     60.19 o 
   4  -7   8        2.29       19.40     43.11 o 
  -2  -6   8       12.82       49.58     37.31 o 
  -1  -6   8      118.19       94.51     43.61 o 
   0  -6   8       53.78      123.70     49.58 o 
   1  -6   8      675.86      735.88     91.70 o 
   2  -6   8        3.53      -22.72     30.34 o 
   3  -6   8      138.73      142.93     56.54 o 
   4  -6   8       97.95      135.64     60.19 o 
   5  -6   8        1.85       26.03     39.30 o 
   6  -6   8        3.87        9.95     39.96 o 
  -5  -5   8       88.90      147.08     59.36 o 
  -4  -5   8      148.16      145.09     54.06 o 
  -3  -5   8      263.07      326.82     65.83 o 
  -2  -5   8       18.19       22.22     31.17 o 
  -1  -5   8       91.81       75.94     39.80 o 
   0  -5   8      239.48      308.41     64.34 o 
   1  -5   8      141.30      184.88     57.54 o 
   2  -5   8      202.52      205.44     61.02 o 
   3  -5   8        0.86        6.96     33.16 o 
   4  -5   8       93.16       96.84     51.24 o 
   5  -5   8        5.33        1.99     38.63 o 
   6  -5   8        0.92       -9.62     38.80 o 
   7  -5   8       44.44      107.94     58.37 o 
  -6  -4   8       19.52       49.91     51.73 o 
  -5  -4   8        0.59      -24.87     39.63 o 
  -4  -4   8      436.53      401.10     76.27 o 
  -3  -4   8      156.78      189.19     55.88 o 
  -2  -4   8      240.30      211.29     38.27 o 
  -1  -4   8      458.19      429.79     46.96 o 
   0  -4   8      338.86      373.25     66.33 o 
   1  -4   8     1657.51     1710.04    118.56 o 
   2  -4   8      100.06      149.56     52.89 o 
   3  -4   8       28.22       38.14     31.67 o 
   4  -4   8        0.05       13.43     35.32 o 
   5  -4   8      206.89      254.86     67.32 o 
   6  -4   8      124.69      155.87     57.21 o 
   7  -4   8        0.57       12.77     43.61 o 
   8  -4   8       36.74       55.66     36.89 o 
   9  -4   8       15.33       -5.15     31.22 o 
  -7  -3   8       25.92       59.36     50.24 o 
  -6  -3   8       68.73       51.90     45.10 o 
  -5  -3   8       11.10      -28.69     32.17 o 
  -4  -3   8      153.96      112.42     48.25 o 
  -3  -3   8       12.02       33.66     33.99 o 
  -2  -3   8      103.57      124.94     31.13 o 
  -1  -3   8       79.62       77.60     27.71 o 
   0  -3   8     1539.88     1654.99     75.13 o 
   1  -3   8      156.19      159.58     30.90 o 
   2  -3   8        0.88       25.54     30.01 o 
   3  -3   8        9.75      -12.93     25.04 o 
   4  -3   8      634.26      699.90     81.41 o 
   5  -3   8       23.14       17.24     38.14 o 
   6  -3   8      289.63      364.79     71.30 o 
   7  -3   8       13.21       19.55     30.74 o 
   8  -3   8       18.17        9.93     30.75 o 
   9  -3   8        9.16       21.90     34.25 o 
  -7  -2   8      124.44       81.41     53.39 o 
  -6  -2   8       88.63       90.20     53.72 o 
  -5  -2   8       58.68       64.17     44.44 o 
  -4  -2   8       30.15       38.80     38.30 o 
  -3  -2   8      434.43      373.58     64.17 o 
  -2  -2   8     1135.79     1076.67     61.34 o 
  -1  -2   8     1085.33     1173.35     62.37 o 
   0  -2   8      991.33      998.22     58.15 o 
   1  -2   8      821.98      815.00     52.08 o 
   2  -2   8       41.61       52.64     22.21 o 
   3  -2   8      169.97      148.57     47.75 o 
   4  -2   8        1.89       11.44     31.50 o 
   5  -2   8      823.20      793.09     84.23 o 
   6  -2   8       58.01       75.78     44.27 o 
   7  -2   8      165.20      186.19     85.48 o 
   8  -2   8      110.50      107.58     38.92 o 
   9  -2   8       16.10       37.41     35.36 o 
  10  -2   8      119.40       85.44     39.88 o 
  -8  -1   8      337.42      407.41     85.06 o 
  -7  -1   8      119.55      146.08     63.84 o 
  -6  -1   8        0.13       -8.95     39.63 o 
  -5  -1   8       14.91       17.74     36.48 o 
  -4  -1   8     1007.45      915.79     92.69 o 
  -3  -1   8     1638.41     1626.30    111.76 o 
  -2  -1   8       58.67       62.24     22.97 o 
  -1  -1   8      818.84      841.01     60.85 o 
   0  -1   8       73.06       72.62     24.32 o 
   1  -1   8       15.53       13.87     16.91 o 
   2  -1   8        0.03       -2.49     20.89 o 
   3  -1   8       67.09       73.29     36.15 o 
   4  -1   8      288.79      244.08     53.56 o 
   5  -1   8      348.19      305.43     59.86 o 
   6  -1   8      525.36      570.23     75.61 o 
   7  -1   8      766.36      755.60     60.87 o 
   8  -1   8       14.03       37.27     31.66 o 
   9  -1   8       83.66       67.39     36.28 o 
  10  -1   8      260.94      272.61     74.87 o 
  11  -1   8       37.66       35.32     59.36 o 
  -8   0   8       20.18       -6.14     43.28 o 
  -7   0   8      587.52      604.89     91.53 o 
  -6   0   8       17.38       25.70     38.63 o 
  -5   0   8      171.51      136.63     52.07 o 
  -4   0   8       75.77       94.35     43.61 o 
  -3   0   8      517.56      484.34     69.64 o 
  -2   0   8     1262.33     1172.85     58.69 o 
  -1   0   8       39.11       39.34     19.12 o 
   0   0   8       49.03       55.97     20.40 o 
   1   0   8       49.00       42.28     26.20 o 
   2   0   8        6.26        5.80     23.88 o 
   3   0   8       73.03      113.58     39.13 o 
   4   0   8       93.05       98.99     37.64 o 
   5   0   8      786.99      741.35     75.94 o 
   6   0   8      580.53      592.60     45.53 o 
   7   0   8        3.05       -6.83     21.56 o 
   8   0   8       24.09       63.92     32.26 o 
   9   0   8      301.08      309.91     48.81 o 
  10   0   8       47.69       32.97     33.54 o 
  11   0   8      169.42      138.79     66.49 o 
  -8   1   8      336.41      379.05     82.74 o 
  -7   1   8       30.62      110.76     52.56 o 
  -6   1   8       54.45       70.80     47.26 o 
  -5   1   8      278.13      222.69     57.87 o 
  -4   1   8      669.57      671.05     78.43 o 
  -3   1   8     1084.32     1000.36     87.22 o 
  -2   1   8      260.32      297.33     33.58 o 
  -1   1   8      324.25      296.23     33.23 o 
   0   1   8      234.40      256.35     42.95 o 
   1   1   8      656.73      634.24     61.19 o 
   2   1   8       15.18       21.89     23.05 o 
   3   1   8      160.73      153.21     39.96 o 
   4   1   8      117.39      128.84     40.29 o 
   5   1   8      982.30     1028.01     55.21 o 
   6   1   8      629.94      697.52     98.16 o 
   7   1   8        3.98       -2.19     15.71 o 
   8   1   8      176.30      187.55     29.51 o 
   9   1   8      113.00      129.44     36.73 o 
  10   1   8      840.00     1068.95    148.98 o 
  11   1   8        6.45       20.23     54.06 o 
  -8   2   8       71.15       70.97     52.23 o 
  -7   2   8       20.95        0.17     40.62 o 
  -6   2   8      536.98      459.97     77.93 o 
  -5   2   8       24.35        4.97     35.65 o 
  -4   2   8     2286.68     2268.17    130.33 o 
  -3   2   8       13.80        1.49     22.88 o 
  -2   2   8       37.84       47.88     22.14 o 
  -1   2   8      131.72      112.87     24.24 o 
   0   2   8      500.61      432.77     48.92 o 
   1   2   8      179.27      147.91     35.98 o 
   2   2   8     1128.80      960.23     73.46 o 
   3   2   8       39.72       78.26     32.17 o 
   4   2   8     1199.32     1231.49     57.96 o 
   5   2   8      474.37      436.01     40.78 o 
   6   2   8       44.54       60.79     21.86 o 
   7   2   8      429.18      444.03     43.78 o 
   8   2   8       89.65       95.71     24.39 o 
   9   2   8      243.15      310.99     34.94 o 
  10   2   8       97.42      143.78     30.07 o 
  -8   3   8        0.97      -34.66     43.44 o 
  -7   3   8       25.88       14.43     45.60 o 
  -6   3   8      495.75      596.43     84.90 o 
  -5   3   8      463.80      559.62     78.10 o 
  -4   3   8     1257.96     1463.81    105.46 o 
  -3   3   8      255.37      301.12     55.38 o 
  -2   3   8      318.86      364.33     46.76 o 
  -1   3   8        0.92        0.17     17.08 o 
   0   3   8      105.46      131.82     32.33 o 
   1   3   8     1360.85     1259.69     78.26 o 
   2   3   8     1699.65     1521.18     87.88 o 
   3   3   8     2180.23     2078.29     73.14 o 
   4   3   8     1032.46      951.33     51.99 o 
   5   3   8      615.27      652.36     45.18 o 
   6   3   8     1291.86     1271.04     62.43 o 
   7   3   8      107.18      127.52     29.38 o 
   8   3   8        5.29       -3.59     16.91 o 
   9   3   8       54.32      106.61     28.84 o 
  10   3   8      180.95      231.49     38.31 o 
  11   3   8       58.81       38.47     43.61 o 
  -8   4   8      236.40      330.47     80.25 o 
  -7   4   8      153.25      193.67     64.50 o 
  -6   4   8        7.72       -2.98     37.81 o 
  -5   4   8      820.01      876.82     88.05 o 
  -4   4   8      145.22      165.48     49.41 o 
  -3   4   8      494.10      538.40     69.14 o 
  -2   4   8       31.11       32.32     16.08 o 
  -1   4   8      263.54      275.25     41.45 o 
   0   4   8      117.83       85.89     27.69 o 
   1   4   8      899.17      935.36     67.82 o 
   2   4   8     1987.36     1758.95     92.86 o 
   3   4   8     3764.69     3587.96     94.09 o 
   4   4   8      900.18      836.50     66.33 o 
   5   4   8      416.64      425.69     39.22 o 
   6   4   8      336.68      365.79     39.68 o 
   7   4   8      449.61      376.09     40.73 o 
   8   4   8       48.18       70.89     26.50 o 
   9   4   8        1.34       -2.06     19.17 o 
  10   4   8       58.45      110.99     46.26 o 
  11   4   8       15.02       33.83     35.98 o 
  12   4   8       17.13       92.52     47.59 o 
  -8   5   8       23.24      -11.77     46.26 o 
  -7   5   8      254.11      219.04     65.33 o 
  -6   5   8      257.57      332.62     66.66 o 
  -5   5   8      326.24      388.83     67.15 o 
  -4   5   8      234.31      339.09     59.20 o 
  -3   5   8       84.74       86.39     38.30 o 
  -2   5   8      926.66      881.27     48.92 o 
  -1   5   8      366.25      307.92     43.28 o 
   0   5   8      800.76      751.30     61.02 o 
   1   5   8      215.64      231.14     40.13 o 
   2   5   8     2851.38     2685.69    114.41 o 
   3   5   8        4.12        4.77     13.18 o 
   4   5   8        5.06        3.17     16.42 o 
   5   5   8     1905.96     1941.08     74.20 o 
   6   5   8      296.76      273.05     36.64 o 
   7   5   8      886.29      932.67     56.76 o 
   8   5   8       57.45       25.53     19.98 o 
   9   5   8       36.68        6.33     19.85 o 
  10   5   8       70.92       88.21     30.60 o 
  11   5   8       42.49      -25.37     35.48 o 
  12   5   8       27.63       99.82     52.40 o 
  13   5   8        5.88        5.97     39.13 o 
  -7   6   8      103.41       53.06     48.25 o 
  -6   6   8       78.85      118.06     48.75 o 
  -5   6   8       34.70       69.64     37.14 o 
  -4   6   8        4.14       25.54     31.01 o 
  -3   6   8        0.98        6.96     30.34 o 
  -2   6   8        1.35       -5.97     17.24 o 
  -1   6   8       32.91       15.25     23.88 o 
   0   6   8      267.80      245.24     42.61 o 
   1   6   8     1006.03     1026.22     73.79 o 
   2   6   8        5.17        5.52     13.46 o 
   3   6   8      143.99      142.35     26.53 o 
   4   6   8      750.96      725.35     48.31 o 
   5   6   8      397.90      393.00     40.50 o 
   6   6   8     1655.51     1630.17     85.31 o 
   7   6   8       47.13       41.70     22.66 o 
   8   6   8      278.53      273.88     39.52 o 
   9   6   8       24.21       58.35     24.82 o 
  10   6   8       94.79      125.44     32.15 o 
  11   6   8       13.78       54.22     36.48 o 
  12   6   8       60.82       98.33     51.07 o 
  13   6   8        9.54       52.56     49.08 o 
  -5   7   8       75.44       82.08     41.79 o 
  -4   7   8       67.70       88.38     41.79 o 
  -3   7   8       91.78      144.09     46.59 o 
  -2   7   8      197.33      230.98     43.94 o 
  -1   7   8      103.33       93.68     31.84 o 
   0   7   8     2260.24     2217.26    108.94 o 
   1   7   8      981.01      901.03     74.45 o 
   2   7   8       43.84       34.87     19.91 o 
   3   7   8      338.18      316.44     45.27 o 
   4   7   8     1871.80     1832.61    149.40 o 
   5   7   8      618.74      657.68     48.64 o 
   6   7   8      592.77      513.40     46.12 o 
   7   7   8     1014.01      936.01     59.02 o 
   8   7   8       87.76       74.48     25.96 o 
   9   7   8        8.37       -0.14     19.53 o 
  10   7   8       88.88       89.15     31.75 o 
  11   7   8       88.03      102.14     47.59 o 
  12   7   8      358.12      482.19     86.22 o 
  -6   8   8       82.70      101.31     43.61 o 
  -3   8   8      169.61      238.11     53.23 o 
  -2   8   8      859.69      935.36     81.75 o 
  -1   8   8     1473.63     1316.89     92.86 o 
   0   8   8       78.49      106.62     39.96 o 
   1   8   8      654.33      587.15     65.99 o 
   2   8   8     1609.34     1543.75     69.48 o 
   3   8   8      973.46      878.93    116.24 o 
   4   8   8       51.31       71.47     34.32 o 
   5   8   8      807.48      720.39     52.10 o 
   6   8   8      774.91      805.54     55.87 o 
   7   8   8      487.81      509.49     49.23 o 
   8   8   8       82.99      116.32     30.79 o 
   9   8   8        0.76       -7.40     21.06 o 
  10   8   8       31.37       36.71     24.91 o 
  11   8   8      261.07      414.87     78.10 o 
  12   8   8      124.93      170.13     54.55 o 
  -6   9   8       15.71       21.72     35.32 o 
  -5   9   8       85.98      126.85     50.24 o 
  -4   9   8        0.05        7.63     26.20 o 
  -3   9   8      947.24     1080.94     89.04 o 
  -2   9   8      495.21      542.05     70.97 o 
  -1   9   8     1079.69     1244.27     93.68 o 
   0   9   8      661.21      664.75     73.46 o 
   1   9   8      661.84      558.96     70.97 o 
   2   9   8       64.21       56.28     24.38 o 
   3   9   8      250.70      204.92     34.06 o 
   4   9   8      104.36      133.97     29.78 o 
   5   9   8        0.95        2.02     20.73 o 
   6   9   8      271.45      285.70     57.37 o 
   7   9   8        0.75       -6.29     18.16 o 
   8   9   8       14.71       40.72     25.29 o 
   9   9   8        0.98       -1.86     21.22 o 
  10   9   8       78.51       88.74     35.35 o 
  11   9   8       43.47       69.64     45.93 o 
  12   9   8      183.36      280.56     70.97 o 
  -5  10   8       21.81       92.86     50.08 o 
  -4  10   8       45.22       33.83     39.46 o 
  -3  10   8       69.21       41.62     38.14 o 
  -2  10   8      604.67      747.16     81.75 o 
  -1  10   8        0.32       20.56     33.00 o 
   0  10   8        8.83      -10.78     27.19 o 
   1  10   8      160.66       98.99     41.79 o 
   2  10   8      154.44      140.48     39.30 o 
   3  10   8      158.73      173.50     34.15 o 
   4  10   8        1.22       14.17     20.21 o 
   5  10   8       59.24      101.32     27.33 o 
   6  10   8       71.73       90.92     32.91 o 
   7  10   8        1.52      -24.21     28.02 o 
   8  10   8       15.72        5.60     24.96 o 
   9  10   8       46.25       32.87     26.96 o 
  10  10   8      154.88      169.40     41.79 o 
  11  10   8      107.30      159.18     60.19 o 
  -2  11   8        1.32      -14.26     36.15 o 
  -1  11   8      107.06      148.74     52.07 o 
   0  11   8      162.42      135.14     51.24 o 
   1  11   8      127.84       61.35     39.80 o 
   2  11   8      209.17      239.85     38.69 o 
   3  11   8      141.06      176.55     35.49 o 
   4  11   8        2.39       -7.32     19.08 o 
   5  11   8      503.01      623.79     53.09 o 
   6  11   8        3.19        2.16     18.40 o 
   7  11   8       21.06       22.36     27.77 o 
   8  11   8       19.68       12.44     39.13 o 
   9  11   8       58.90       38.39     31.70 o 
  10  11   8      293.40      356.45     53.95 o 
  11  11   8      160.09      266.79     72.63 o 
  -2  12   8       22.69        8.29     37.64 o 
  -1  12   8       19.45       58.37     44.94 o 
   0  12   8      144.82      170.13     60.02 o 
   1  12   8      112.53      145.09     53.72 o 
   2  12   8      461.03      454.83     78.10 o 
   3  12   8      341.89      311.40     70.64 o 
   4  12   8      394.39      456.99     51.96 o 
   5  12   8       90.94      126.97     33.03 o 
   6  12   8      144.45      181.12     37.73 o 
   7  12   8       68.15      111.14     33.18 o 
   8  12   8      436.56      588.98     61.92 o 
   9  12   8      575.80      634.24     93.19 o 
  10  12   8       33.25       68.12     33.78 o 
  -2  13   8       80.58       82.08     49.41 o 
  -1  13   8       40.03       33.99     42.95 o 
   0  13   8        0.41       23.05     41.29 o 
   1  13   8      110.48      181.57     60.52 o 
   2  13   8       30.26       21.89     44.94 o 
   3  13   8      438.00      410.89     80.92 o 
   4  13   8        1.49      -17.41     34.66 o 
   5  13   8       16.97       70.80     37.97 o 
   6  13   8        2.25       14.34     23.35 o 
   7  13   8      332.22      505.14     58.89 o 
   8  13   8       58.00       80.19     33.59 o 
   9  13   8      135.86      197.72     44.79 o 
   0  14   8       14.68       58.70     46.43 o 
   1  14   8        6.94       13.43     40.79 o 
   2  14   8       77.09       96.01     51.90 o 
   3  14   8        0.02       22.22     41.62 o 
   4  14   8       90.45      173.44     59.03 o 
   5  14   8        2.18       32.83     33.16 o 
   6  14   8       98.82      175.60     57.87 o 
   7  14   8       25.32       56.71     44.94 o 
  -1  -6   9       16.12        4.64     38.30 o 
   0  -6   9       93.67      173.61     60.52 o 
   1  -6   9       11.99       74.62     48.42 o 
   2  -6   9        4.10       54.55     39.96 o 
   3  -6   9       71.31      136.96     57.21 o 
   4  -6   9      293.67      462.46     85.73 o 
  -4  -5   9      509.29      511.54     88.54 o 
  -1  -5   9        0.17       -7.79     30.51 o 
   0  -5   9       20.95       16.42     38.63 o 
   1  -5   9        2.83       16.42     36.98 o 
   2  -5   9      325.22      498.11     83.57 o 
   3  -5   9       78.51      105.46     48.58 o 
   4  -5   9        9.22       32.67     41.29 o 
   5  -5   9      101.37      111.26     54.06 o 
   6  -5   9        5.59      -19.90     39.80 o 
  -5  -4   9      229.41      237.45     67.65 o 
  -4  -4   9        0.12      -25.54     37.64 o 
  -3  -4   9      196.35      196.32     60.19 o 
  -2  -4   9      193.65      154.70     51.90 o 
  -1  -4   9       68.16       98.33     44.27 o 
   0  -4   9      166.90      145.42     51.40 o 
   1  -4   9      209.55      195.66     59.53 o 
   2  -4   9       10.68        4.15     34.82 o 
   3  -4   9       59.91       54.72     37.81 o 
   4  -4   9       57.06      100.65     48.42 o 
   5  -4   9       82.39       73.12     48.42 o 
   6  -4   9       33.52       16.42     42.12 o 
   7  -4   9        8.16       10.45     40.96 o 
   8  -4   9       50.48       54.06     51.24 o 
  -6  -3   9        3.99      -22.38     40.62 o 
  -5  -3   9       11.94      -10.78     42.95 o 
  -4  -3   9        3.57       -0.66     38.80 o 
  -3  -3   9      281.96      211.41     60.69 o 
  -2  -3   9       17.20       34.21     32.00 o 
  -1  -3   9      197.90      193.64     36.51 o 
   0  -3   9     1020.65     1037.88     65.05 o 
   1  -3   9        0.95       18.90     33.83 o 
   2  -3   9      658.00      705.21     84.40 o 
   3  -3   9      149.86      159.84     50.74 o 
   4  -3   9      205.01      208.76     58.53 o 
   5  -3   9      190.68      261.49     66.82 o 
   6  -3   9      107.87      104.63     54.06 o 
   7  -3   9      197.21      227.50     66.49 o 
   8  -3   9        1.54      -24.54     41.95 o 
   9  -3   9       39.52       98.25     45.18 o 
  -6  -2   9        4.27      -22.72     34.99 o 
  -5  -2   9       76.03       13.27     35.48 o 
  -4  -2   9        0.27       -6.96     33.99 o 
  -3  -2   9      332.69      373.25     68.65 o 
  -2  -2   9        1.04        0.46     20.49 o 
  -1  -2   9     1104.36     1046.60     64.16 o 
   0  -2   9       19.19       19.62     21.25 o 
   1  -2   9     2017.90     1941.81     81.70 o 
   2  -2   9      432.59      422.97     44.28 o 
   3  -2   9       56.39       68.15     40.13 o 
   4  -2   9       35.55       34.82     37.64 o 
   5  -2   9     1018.83     1070.99    100.15 o 
   6  -2   9      128.20      141.61     56.54 o 
   7  -2   9      351.36      398.12     77.44 o 
   8  -2   9       29.58       40.96     43.44 o 
   9  -2   9        0.15      -29.43     29.43 o 
  10  -2   9        5.97       34.37     37.25 o 
  -7  -1   9      188.36      236.78     72.46 o 
  -6  -1   9        1.63      -20.56     43.61 o 
  -5  -1   9        4.98       -1.66     40.62 o 
  -4  -1   9      140.22      104.46     49.91 o 
  -3  -1   9       44.71       44.94     37.81 o 
  -2  -1   9      389.62      396.66     49.99 o 
  -1  -1   9      386.07      441.91     45.62 o 
   0  -1   9     1353.13     1356.63     68.57 o 
   1  -1   9       37.73       51.92     23.32 o 
   2  -1   9      772.12      821.11     79.76 o 
   3  -1   9       20.40       76.44     37.14 o 
   4  -1   9      245.29      318.20     60.85 o 
   5  -1   9       96.30       99.82     45.10 o 
   6  -1   9      887.14      907.50     95.84 o 
   7  -1   9       15.41        5.80     35.48 o 
   8  -1   9      378.16      408.23     78.26 o 
   9  -1   9        1.10      -28.62     28.62 o 
  10  -1   9        0.19       16.30     33.58 o 
  -7   0   9       12.82       38.14     45.43 o 
  -6   0   9      221.36      277.74     73.95 o 
  -5   0   9      183.73      171.45     61.52 o 
  -4   0   9        4.09       -3.32     31.34 o 
  -3   0   9      127.62      166.81     52.40 o 
  -2   0   9     1072.62     1016.28     59.76 o 
  -1   0   9      360.07      414.86     55.38 o 
   0   0   9       72.61       77.73     25.44 o 
   1   0   9      786.89      772.86     74.45 o 
   2   0   9       11.86       12.93     27.86 o 
   3   0   9        0.77       -0.33     24.21 o 
   4   0   9      431.03      434.27     65.99 o 
   5   0   9      220.31      284.37     59.03 o 
   6   0   9        2.48       -3.48     28.85 o 
   7   0   9      229.67      327.48     65.16 o 
   8   0   9      348.86      352.35     69.31 o 
   9   0   9       10.67      -15.86     29.27 o 
  10   0   9       31.11       38.04     34.73 o 
  11   0   9       29.76      -23.55     51.57 o 
  -7   1   9      287.52      304.60     76.44 o 
  -6   1   9      224.85      162.00     57.70 o 
  -5   1   9       49.12       86.22     41.62 o 
  -4   1   9      108.72      136.96     51.90 o 
  -3   1   9      652.22      680.17     80.42 o 
  -2   1   9       28.15       31.37     19.88 o 
  -1   1   9       97.68      118.19     31.34 o 
   0   1   9      131.09      114.32     27.12 o 
   1   1   9       18.44       15.42     27.86 o 
   2   1   9      163.44      178.58     44.11 o 
   3   1   9      373.01      333.95     55.55 o 
   4   1   9       73.67       67.98     35.15 o 
   5   1   9      219.98      186.54     50.08 o 
   6   1   9      235.94      268.74     37.73 o 
   7   1   9       81.91       88.56     27.59 o 
   8   1   9        2.76       -8.12     30.51 o 
   9   1   9        0.17        6.77     28.70 o 
  10   1   9      232.54      228.21     45.36 o 
  -7   2   9      143.88      127.18     61.02 o 
  -6   2   9      176.92      143.76     56.38 o 
  -5   2   9        8.80       23.71     39.46 o 
  -4   2   9      607.00      721.95     83.07 o 
  -3   2   9      110.79       94.18     42.95 o 
  -2   2   9      910.86      978.04     55.57 o 
  -1   2   9      206.99      165.11     30.17 o 
   0   2   9      124.82       62.35     28.69 o 
   1   2   9      321.12      359.65     53.39 o 
   2   2   9      155.15      141.11     40.96 o 
   3   2   9      609.61      522.98     62.01 o 
   4   2   9        8.68        5.31     25.54 o 
   5   2   9      676.64      720.89     51.58 o 
   6   2   9       29.28       21.14     27.36 o 
   7   2   9       15.65       29.16     21.78 o 
   8   2   9        8.45        8.29     22.39 o 
   9   2   9      345.17      416.67     40.05 o 
  10   2   9       46.65       52.40     43.94 o 
  -7   3   9      160.59      186.21     67.49 o 
  -6   3   9        3.86       11.61     39.46 o 
  -5   3   9     1038.07     1048.11    102.31 o 
  -4   3   9       11.46       40.79     38.47 o 
  -3   3   9     1762.50     1817.98    117.06 o 
  -2   3   9      132.39      137.03     27.53 o 
  -1   3   9        4.10       10.11     21.06 o 
   0   3   9      118.21      113.25     33.00 o 
   1   3   9     1039.25     1056.57     76.61 o 
   2   3   9       83.64      101.15     36.64 o 
   3   3   9      661.19      614.34     66.33 o 
   4   3   9       41.09       66.33     24.16 o 
   5   3   9      244.60      220.27     34.52 o 
   6   3   9      220.98      250.39     37.44 o 
   7   3   9      128.19      156.31     33.27 o 
   8   3   9        1.67      -10.73     17.94 o 
   9   3   9       58.25       75.83     29.75 o 
  10   3   9      911.70     1239.35     76.21 o 
  11   3   9        0.19       13.93     39.63 o 
  -7   4   9       25.47       15.09     47.26 o 
  -6   4   9        4.82      -19.90     40.29 o 
  -5   4   9      174.80      265.80     65.33 o 
  -4   4   9      642.61      666.07     80.92 o 
  -3   4   9        3.04        6.80     29.51 o 
  -2   4   9      686.97      734.89     76.11 o 
  -1   4   9       21.88       29.51     25.04 o 
   0   4   9      965.98      882.46     69.48 o 
   1   4   9       39.81       43.44     24.37 o 
   2   4   9     2096.14     2080.80    107.28 o 
   3   4   9      578.36      471.91     60.69 o 
   4   4   9     2836.88     2789.39     90.75 o 
   5   4   9        1.01      -19.15     19.15 o 
   6   4   9       70.99       97.62     27.62 o 
   7   4   9      163.58      141.61     31.19 o 
   8   4   9       86.75      111.45     30.31 o 
   9   4   9      593.14      736.15     57.48 o 
  10   4   9       32.01       40.15     27.64 o 
  11   4   9      306.17      462.12     80.25 o 
  12   4   9       10.96       18.07     43.61 o 
  -7   5   9       69.35      130.66     60.69 o 
  -6   5   9      175.36      267.29     69.14 o 
  -5   5   9       17.69       29.02     41.12 o 
  -4   5   9       43.56       78.93     42.78 o 
  -3   5   9      560.31      599.58     71.80 o 
  -2   5   9      300.84      304.77     56.54 o 
  -1   5   9       12.68       -6.30     18.24 o 
   0   5   9      254.60      214.40     40.62 o 
   1   5   9     1064.76      993.06     75.28 o 
   2   5   9      751.15      692.27     65.83 o 
   3   5   9     1326.97     1262.81     62.78 o 
   4   5   9      401.33      385.94     40.19 o 
   5   5   9       41.06       29.21     20.04 o 
   6   5   9       96.51       83.07     26.94 o 
   7   5   9      262.09      309.61     50.49 o 
   8   5   9      264.15      280.90     40.92 o 
   9   5   9        2.13        8.24     20.96 o 
  10   5   9       20.41        2.90     33.58 o 
  11   5   9        2.45      -16.75     32.17 o 
  12   5   9       20.08       32.17     44.27 o 
  -7   6   9      199.50      291.83     76.11 o 
  -6   6   9       30.23       19.40     44.27 o 
  -5   6   9       67.33       40.79     41.12 o 
  -4   6   9       44.39       67.32     40.79 o 
  -3   6   9        8.56       36.48     33.00 o 
  -2   6   9      154.78      137.46     44.11 o 
  -1   6   9      272.01      234.13     43.11 o 
   0   6   9      234.63      178.42     42.61 o 
   1   6   9      173.40      187.54     42.28 o 
   2   6   9     1919.05     1769.73    101.81 o 
   3   6   9     1082.19      962.11     55.78 o 
   4   6   9      107.11      151.93     30.01 o 
   5   6   9       56.16       55.82     23.69 o 
   6   6   9      470.40      489.55     47.25 o 
   7   6   9      133.77      160.00     33.64 o 
   8   6   9      594.78      700.88     54.40 o 
   9   6   9      171.16      131.65     33.75 o 
  10   6   9       29.49       22.83     23.88 o 
  11   6   9        3.18       22.72     41.45 o 
  12   6   9        7.06       12.60     44.11 o 
  -5   7   9        0.08      -15.25     35.82 o 
  -4   7   9       63.36       98.83     44.94 o 
  -3   7   9        0.42      -12.93     30.01 o 
  -1   7   9        6.76        4.97     23.71 o 
   0   7   9       90.49       72.13     33.49 o 
   1   7   9     1669.03     1643.05     99.82 o 
   2   7   9      249.98      179.41     43.77 o 
   3   7   9      315.14      284.85     36.76 o 
   4   7   9      477.62      429.12     43.44 o 
   5   7   9     1087.61      976.98     61.10 o 
   6   7   9       20.48       10.31     18.33 o 
   7   7   9     2465.57     2547.71     95.82 o 
   8   7   9      188.17      217.52     38.91 o 
   9   7   9        9.45        9.59     20.05 o 
  10   7   9        8.50        5.93     24.50 o 
  11   7   9      118.95      148.57     56.21 o 
  12   7   9       10.65       16.91     40.13 o 
  -4   8   9       36.09       99.82     46.76 o 
  -3   8   9      126.15      223.52     55.05 o 
  -1   8   9      197.11      260.16     50.41 o 
   0   8   9       83.55      102.80     38.30 o 
   1   8   9      578.23      567.25     66.16 o 
   2   8   9     1136.94     1041.48     85.73 o 
   3   8   9       27.23        1.00     21.97 o 
   4   8   9      220.46      197.32     34.76 o 
   5   8   9      148.85       77.14     25.85 o 
   6   8   9     1834.41     2072.65     86.94 o 
   7   8   9      166.56      134.89     33.06 o 
   8   8   9      983.86     1105.07     73.70 o 
   9   8   9       24.95       12.47     23.86 o 
  10   8   9        3.55        8.49     24.26 o 
  11   8   9       32.49       41.12     44.60 o 
  12   8   9       66.01      108.94     50.90 o 
  -5   9   9       52.96       81.91     37.31 o 
   0   9   9     1151.99     1161.86     93.19 o 
   1   9   9       54.36       54.39     35.32 o 
   2   9   9        0.86        0.17     27.53 o 
   3   9   9      224.79      192.68     48.42 o 
   4   9   9      236.17      262.93     38.39 o 
   5   9   9     1154.13     1126.17     66.90 o 
   6   9   9      148.38      166.06     34.24 o 
   7   9   9      680.78      746.32     59.03 o 
   8   9   9      114.83      135.32     35.49 o 
   9   9   9        0.02       23.23     23.51 o 
  10   9   9       43.60       57.04     28.13 o 
  11   9   9       20.57        2.82     36.98 o 
  12   9   9       63.11      154.21     57.21 o 
  -5  10   9       13.79       59.53     41.12 o 
  -4  10   9       71.17       77.10     43.61 o 
  -3  10   9       58.08       43.77     32.33 o 
  -1  10   9      708.77      793.59     84.40 o 
   0  10   9      321.01      335.11     63.18 o 
   1  10   9       51.30       45.76     34.99 o 
   2  10   9        6.28      -12.29     16.57 o 
   3  10   9       22.97       11.97     18.77 o 
   4  10   9      148.41      126.64     32.61 o 
   5  10   9       60.84       35.32     32.33 o 
   6  10   9       48.10       29.11     24.50 o 
   7  10   9      106.85      129.99     34.05 o 
   8  10   9        1.74       -2.03     22.57 o 
   9  10   9      253.16      367.18     51.88 o 
  10  10   9       19.37       19.42     27.90 o 
  11  10   9        7.34       43.61     45.76 o 
  -1  11   9      386.35      401.10     71.47 o 
   0  11   9        7.68       17.91     36.31 o 
   1  11   9       21.57       49.91     37.97 o 
   2  11   9      229.95      293.16     65.00 o 
   3  11   9        4.87        3.08     18.93 o 
   4  11   9      205.06      258.73     42.42 o 
   5  11   9        0.31       -3.21     19.27 o 
   6  11   9        1.36      -12.50     19.76 o 
   7  11   9        1.69       33.33     36.81 o 
   8  11   9       13.49       39.87     27.68 o 
   9  11   9       10.71       12.81     27.80 o 
  10  11   9        0.28      -12.91     28.67 o 
  11  11   9       87.55      159.18     61.35 o 
  -1  12   9      149.44      202.79     59.53 o 
   0  12   9       14.31       -3.81     34.66 o 
   1  12   9       95.65       95.01     49.91 o 
   2  12   9        1.38      -31.84     33.16 o 
   3  12   9      720.61      916.24     72.05 o 
   4  12   9        5.29       14.85     28.77 o 
   5  12   9        6.11       25.66     24.70 o 
   6  12   9        0.98       11.28     22.93 o 
   7  12   9        0.04       34.07     25.37 o 
   8  12   9      192.79      213.73     65.50 o 
   9  12   9       67.44      114.52     57.21 o 
  10  12   9       21.14       42.27     34.34 o 
  -1  13   9       14.77       21.39     43.11 o 
   0  13   9        4.06       -1.49     38.97 o 
   1  13   9       17.05       24.04     40.96 o 
   2  13   9      386.77      424.82     80.75 o 
   3  13   9       91.99      132.32     59.36 o 
   4  13   9      197.55      265.14     70.80 o 
   5  13   9      113.77      126.99     34.62 o 
   6  13   9        1.29        9.69     23.76 o 
   7  13   9      214.16      288.48     52.81 o 
   8  13   9      131.83      177.22     43.20 o 
   9  13   9       69.91      168.63     61.35 o 
   1  14   9       36.44       58.70     49.08 o 
   2  14   9       50.78       22.72     41.95 o 
   3  14   9      259.08      325.16     78.26 o 
   4  14   9       85.10      123.70     58.53 o 
   5  14   9       20.94       59.53     39.46 o 
   6  14   9        0.17        0.33     34.82 o 
   7  14   9        1.24        3.71     25.96 o 
  -1  -5  10       58.88       77.93     48.58 o 
   0  -5  10        2.96       40.29     41.95 o 
   1  -5  10       36.48       16.08     39.13 o 
   2  -5  10       66.80       52.23     46.59 o 
   3  -5  10       92.86      127.01     54.72 o 
   4  -5  10        0.19       20.56     37.97 o 
  -3  -4  10      157.79      123.86     54.88 o 
  -1  -4  10      119.15       88.38     51.24 o 
   0  -4  10        1.58       48.75     39.80 o 
   1  -4  10        5.60      -23.38     33.00 o 
   2  -4  10        0.81       32.17     35.15 o 
   3  -4  10       47.32       75.28     49.58 o 
   4  -4  10      177.41      253.53     65.50 o 
   5  -4  10        7.78       24.71     41.79 o 
   6  -4  10       57.92       60.85     50.24 o 
  -4  -3  10      345.55      326.16     76.77 o 
  -3  -3  10       22.27       16.42     43.77 o 
  -2  -3  10      114.52      123.03     50.90 o 
  -1  -3  10       97.37      115.69     34.99 o 
   0  -3  10        1.21        1.66     34.16 o 
   1  -3  10        0.81      -24.54     34.82 o 
   2  -3  10      129.51      184.05     57.37 o 
   3  -3  10       94.17      130.16     51.40 o 
   4  -3  10       22.84       62.35     42.61 o 
   5  -3  10        0.92        3.81     39.63 o 
   6  -3  10        0.22       -0.83     41.12 o 
   7  -3  10       25.68       29.18     41.62 o 
  -5  -2  10       64.59       44.27     49.25 o 
  -4  -2  10      180.73      150.72     63.51 o 
  -3  -2  10       54.72      107.61     53.56 o 
  -2  -2  10       43.18       50.57     43.28 o 
  -1  -2  10        6.74        7.74     22.04 o 
   0  -2  10       63.88       69.94     29.00 o 
   1  -2  10      379.11      416.10     48.90 o 
   2  -2  10      496.06      551.00     80.59 o 
   3  -2  10      163.15      250.54     63.34 o 
   4  -2  10      149.09      159.18     53.72 o 
   5  -2  10      135.37      161.34     61.19 o 
   6  -2  10      134.36      196.99     66.66 o 
   7  -2  10        0.05       -5.64     39.63 o 
   8  -2  10      196.97      197.98     69.48 o 
   9  -2  10       88.93       91.20     52.56 o 
  -5  -1  10        9.96      -23.71     34.82 o 
  -4  -1  10      381.22      358.49     76.61 o 
  -3  -1  10       16.01        2.65     35.48 o 
  -2  -1  10       10.26       -6.80     32.33 o 
  -1  -1  10       33.16       16.82     24.11 o 
   0  -1  10     1233.28     1094.86     67.17 o 
   1  -1  10      407.91      420.11     88.21 o 
   2  -1  10     1217.34     1303.85     70.58 o 
   3  -1  10      802.42      762.74     83.74 o 
   4  -1  10      194.04      244.41     57.70 o 
   5  -1  10       22.79        0.66     36.31 o 
   6  -1  10      247.23      202.96     62.68 o 
   7  -1  10      233.78      220.20     65.16 o 
   8  -1  10        2.08      -10.45     36.64 o 
   9  -1  10        6.70      -22.72     40.62 o 
  -6   0  10       46.80       41.79     44.60 o 
  -5   0  10      158.58       69.97     53.72 o 
  -4   0  10        1.69      -12.27     38.80 o 
  -3   0  10      191.83      218.05     63.34 o 
  -2   0  10      172.78       96.84     44.44 o 
  -1   0  10      331.38      307.31     41.81 o 
   0   0  10       53.70       31.36     23.68 o 
   1   0  10     1611.59     1606.68     75.74 o 
   2   0  10      334.47      313.55     60.02 o 
   3   0  10      149.95      173.28     47.42 o 
   4   0  10        0.08      -10.94     26.20 o 
   5   0  10      210.24      244.41     63.18 o 
   6   0  10      441.68      444.22     74.45 o 
   7   0  10      127.08      193.84     59.20 o 
   8   0  10        2.91       -3.15     36.48 o 
   9   0  10       17.85       -2.49     41.79 o 
  10   0  10        6.01       30.18     43.11 o 
  -6   1  10        1.26       50.90     47.26 o 
  -5   1  10      128.71      235.29     69.31 o 
  -4   1  10        0.49      -31.34     31.34 o 
  -3   1  10       20.19      -12.44     33.00 o 
  -2   1  10       33.09       53.56     39.96 o 
  -1   1  10      128.78      138.53     30.48 o 
   0   1  10      711.97      686.20     52.59 o 
   1   1  10       11.23       29.68     28.02 o 
   2   1  10      360.91      376.56     60.19 o 
   3   1  10       23.99      -20.40     20.40 o 
   4   1  10       80.30       82.41     41.62 o 
   5   1  10      647.25      714.82     80.75 o 
   6   1  10      314.16      340.08     66.66 o 
   7   1  10        1.25       -0.60     23.25 o 
   8   1  10       79.35      127.68     52.73 o 
   9   1  10       10.76      -18.41     33.83 o 
  10   1  10        0.38        7.46     44.60 o 
  11   1  10       29.03      -12.44     40.96 o 
  -6   2  10      251.67      242.42     66.66 o 
  -5   2  10       63.51       40.79     37.97 o 
  -4   2  10       32.19       43.94     38.80 o 
  -3   2  10        3.04       28.85     38.63 o 
  -2   2  10      733.30      690.78     83.07 o 
  -1   2  10      730.96      666.38     51.07 o 
   0   2  10       15.62       26.86     24.87 o 
   1   2  10       49.41       70.31     33.66 o 
   2   2  10       44.79       19.07     29.02 o 
   3   2  10      370.50      386.02     61.19 o 
   4   2  10     1812.78     1571.75    107.12 o 
   5   2  10      596.23      620.31     75.94 o 
   6   2  10      471.28      466.97     53.23 o 
   7   2  10       60.40      100.82     31.00 o 
   8   2  10       17.17       58.79     27.95 o 
   9   2  10       13.40       37.47     39.46 o 
  10   2  10       78.72       89.54     49.41 o 
  11   2  10       44.01       54.72     54.06 o 
  -6   3  10        0.00      -21.56     38.47 o 
  -5   3  10        0.86       10.78     34.16 o 
  -4   3  10        6.69        6.47     33.99 o 
  -3   3  10     1393.29     1417.54    111.26 o 
  -2   3  10      768.14      810.00     86.55 o 
  -1   3  10      574.72      466.29     45.74 o 
   0   3  10       69.12       73.29     32.67 o 
   1   3  10      380.70      288.18     52.07 o 
   2   3  10      285.30      277.24     52.23 o 
   3   3  10       23.80       34.82     31.50 o 
   4   3  10     1941.10     1964.40    115.74 o 
   5   3  10      102.25      108.66     31.23 o 
   6   3  10     1164.36     1183.70     67.39 o 
   7   3  10      260.82      219.29     37.39 o 
   8   3  10       51.83       74.13     30.01 o 
   9   3  10        0.47      -22.38     22.38 o 
  10   3  10      286.25      407.47     52.42 o 
  11   3  10      119.68      158.68     60.36 o 
  -6   4  10       43.78       55.88     52.89 o 
  -5   4  10       16.05       38.47     44.60 o 
  -4   4  10      472.55      543.87     82.08 o 
  -3   4  10      247.61      253.20     59.69 o 
  -2   4  10     2251.39     2078.81    128.51 o 
  -1   4  10      691.51      631.75     64.34 o 
   0   4  10       25.06       22.88     26.03 o 
   1   4  10       19.28       -0.33     23.38 o 
   2   4  10      691.06      631.59     66.99 o 
   3   4  10      939.55      896.39     80.59 o 
   4   4  10        6.13       24.04     23.05 o 
   5   4  10      646.90      745.95     54.17 o 
   6   4  10      266.70      240.96     38.75 o 
   7   4  10      420.11      403.53     46.25 o 
   8   4  10       37.10       47.32     25.30 o 
   9   4  10       57.03      107.82     34.05 o 
  10   4  10        1.26       -1.56     25.73 o 
  11   4  10      349.21      527.74     58.45 o 
  -6   5  10      102.73       75.11     53.72 o 
  -5   5  10       37.53       23.05     42.95 o 
  -4   5  10        1.46      -24.54     33.99 o 
  -3   5  10     1145.51     1174.63     99.99 o 
  -2   5  10      144.65      158.85     50.90 o 
  -1   5  10      519.26      590.46     63.01 o 
   0   5  10      129.14      103.47     36.15 o 
   1   5  10      105.55      159.02     40.79 o 
   2   5  10       16.40       26.53     27.69 o 
   3   5  10     1312.12     1245.93     92.36 o 
   4   5  10      227.42      160.72     31.72 o 
   5   5  10      973.25      966.54    122.04 o 
   6   5  10      998.56     1041.57     69.81 o 
   7   5  10       40.27       29.98     26.03 o 
   8   5  10        3.65      -12.29     18.23 o 
   9   5  10      145.00      172.74     38.12 o 
  10   5  10      300.84      428.34     53.26 o 
  11   5  10       24.46       54.19     32.94 o 
  12   5  10       24.86       45.43     50.24 o 
  -6   6  10        0.08       27.69     48.92 o 
  -5   6  10       64.75       40.13     47.59 o 
  -4   6  10      334.65      405.08     73.62 o 
  -3   6  10       29.17       12.27     29.18 o 
  -2   6  10      722.55      629.76     75.61 o 
  -1   6  10       17.11       13.27     23.05 o 
   0   6  10       77.81       23.38     26.20 o 
   1   6  10      452.36      356.00     56.87 o 
   2   6  10      548.88      505.73     62.35 o 
   3   6  10       37.46       24.04     28.85 o 
   4   6  10      416.88      462.19     45.40 o 
   5   6  10      160.67      183.26     34.27 o 
   6   6  10        7.50      -20.89     20.89 o 
   7   6  10        4.83      -16.29     16.29 o 
   8   6  10       82.73      112.66     33.29 o 
   9   6  10      150.94      176.78     38.56 o 
  10   6  10       36.82       66.01     29.97 o 
  11   6  10       51.55       81.07     35.01 o 
  12   6  10       55.92       72.79     51.90 o 
  -6   7  10      140.96      185.88     66.82 o 
  -5   7  10      140.62      196.32     62.51 o 
  -4   7  10        8.60       57.54     44.11 o 
  -3   7  10       55.30       69.64     37.14 o 
  -2   7  10        4.24       -0.83     34.16 o 
  -1   7  10        6.04       -1.82     21.56 o 
   0   7  10      402.26      354.18     56.87 o 
   1   7  10      781.77      738.87     72.96 o 
   2   7  10       81.97      108.11     38.97 o 
   3   7  10      792.60      817.08     54.92 o 
   4   7  10       13.76        9.94     18.97 o 
   5   7  10       59.75       84.32     34.41 o 
   6   7  10      158.01      167.34     35.43 o 
   7   7  10      619.97      650.72     56.28 o 
   8   7  10      450.96      510.74     53.40 o 
   9   7  10        0.26       -1.10     22.17 o 
  10   7  10       51.95       98.04     34.37 o 
  11   7  10      133.91      169.10     40.41 o 
  12   7  10       50.69       83.07     52.73 o 
  -4   8  10       25.82       78.93     49.25 o 
  -3   8  10       38.77       43.77     36.31 o 
  -2   8  10       38.73      101.98     44.94 o 
  -1   8  10       11.01       -4.48     24.71 o 
   0   8  10      359.54      374.57     60.02 o 
   1   8  10       69.80       59.86     33.49 o 
   2   8  10      916.23      866.38     80.92 o 
   3   8  10      215.07      226.95     37.66 o 
   4   8  10      668.32      639.11     52.58 o 
   5   8  10       15.08       10.55     27.94 o 
   6   8  10      797.83      893.16     61.71 o 
   7   8  10      389.41      533.55     56.54 o 
   8   8  10      412.64      486.89     53.37 o 
   9   8  10      294.21      254.99     44.45 o 
  10   8  10       74.94       67.64     41.54 o 
  11   8  10        1.31       21.37     30.29 o 
  12   8  10       73.93      206.94     64.34 o 
  -3   9  10       92.48      133.98     48.75 o 
  -2   9  10        2.37       35.82     39.63 o 
  -1   9  10      149.66      218.38     52.07 o 
   0   9  10       69.39      137.13     45.43 o 
   1   9  10      262.22      278.07     57.37 o 
   2   9  10        9.66       33.66     28.52 o 
   3   9  10      624.68      734.90     55.36 o 
   4   9  10       14.65       34.68     21.89 o 
   5   9  10      159.76      142.27     33.49 o 
   6   9  10       81.42      121.88     34.79 o 
   7   9  10     1036.15     1142.25     71.57 o 
   8   9  10      116.37      105.96     66.41 o 
   9   9  10       31.00       34.96     30.89 o 
  10   9  10       57.05       73.58     30.42 o 
  11   9  10       40.95       71.92     32.70 o 
  -4  10  10       20.43       73.79     38.14 o 
  -1  10  10       99.80      178.75     47.92 o 
   2  10  10      168.02      266.79     58.37 o 
   3  10  10        6.15       43.76     22.02 o 
   4  10  10       45.45       44.26     25.78 o 
   5  10  10        3.84        7.91     18.43 o 
   6  10  10      223.96      320.82     46.78 o 
   7  10  10       34.93       32.05     27.19 o 
   8  10  10      190.24      243.52     45.78 o 
   9  10  10       56.40       67.88     33.53 o 
  10  10  10       15.09        1.56     29.32 o 
  11  10  10       38.22       51.32     31.71 o 
  -1  11  10        2.42       -9.62     38.63 o 
   0  11  10      312.12      384.03     72.13 o 
   1  11  10      111.57      134.48     52.89 o 
   2  11  10       64.48       38.63     42.61 o 
   3  11  10       24.23       16.83     23.78 o 
   4  11  10      169.53      162.33     54.88 o 
   5  11  10      155.95      158.19     36.61 o 
   6  11  10       37.85       99.99     33.38 o 
   7  11  10       65.80       81.80     32.00 o 
   8  11  10        1.33       21.48     27.33 o 
   9  11  10       38.32       38.61     31.28 o 
  10  11  10      113.63      146.55     39.82 o 
  -1  12  10      112.11       72.13     51.57 o 
   0  12  10        5.58      -38.30     40.62 o 
   1  12  10        0.56        8.12     41.29 o 
   2  12  10        1.24       39.30     47.75 o 
   3  12  10      471.00      537.58     58.69 o 
   4  12  10      122.47      157.76     38.29 o 
   5  12  10       20.39       14.77     27.48 o 
   6  12  10       34.79       32.67     39.96 o 
   7  12  10       38.63       47.76     28.17 o 
   8  12  10        0.07       -6.91     24.68 o 
   9  12  10        0.83       18.71     29.24 o 
   0  13  10      218.31      253.03     69.97 o 
   1  13  10       48.80       54.39     46.76 o 
   2  13  10      245.71      234.96     67.98 o 
   3  13  10       58.87       64.00     49.91 o 
   4  13  10      335.04      363.26     55.28 o 
   5  13  10       42.09       57.19     31.81 o 
   6  13  10        0.44       15.45     24.54 o 
   7  13  10       19.85       17.58     40.62 o 
   8  13  10       57.65       84.97     34.75 o 
   2  14  10        0.06      -15.75     39.13 o 
   3  14  10      223.82      347.05     81.41 o 
   4  14  10        0.22       39.46     46.43 o 
   5  14  10       49.55       45.76     45.43 o 
   6  14  10       15.55       19.07     31.01 o 
   1  -4  11       53.54       85.06     50.74 o 
   2  -4  11       17.84      -20.40     39.46 o 
   3  -4  11       23.92       27.86     34.66 o 
  -2  -3  11       17.57       54.06     47.09 o 
   0  -3  11       15.27       72.63     47.42 o 
   1  -3  11        4.11       -5.64     33.99 o 
   2  -3  11       79.36       87.88     51.40 o 
   3  -3  11        2.58       75.78     45.27 o 
   4  -3  11       12.66       34.16     38.30 o 
   5  -3  11       38.85      120.22     47.59 o 
   6  -3  11       23.43       49.25     46.10 o 
  -3  -2  11       14.23       -1.16     38.97 o 
  -2  -2  11        1.06      -28.85     30.84 o 
  -1  -2  11       49.50       43.44     43.28 o 
   0  -2  11        3.78        8.40     24.97 o 
   1  -2  11       23.80        9.95     34.16 o 
   2  -2  11       13.93       59.86     42.45 o 
   3  -2  11        7.78       44.44     40.62 o 
   4  -2  11      126.90      176.43     56.38 o 
   5  -2  11      141.32      189.86     56.05 o 
   6  -2  11        2.92       11.11     40.13 o 
   7  -2  11       10.57       18.24     45.60 o 
  -4  -1  11      178.42       90.53     54.06 o 
  -3  -1  11      234.95      230.65     67.82 o 
  -2  -1  11       65.51       13.43     43.61 o 
  -1  -1  11       25.63       13.43     37.97 o 
   0  -1  11       10.18        8.85     23.55 o 
   1  -1  11      383.55      395.82     50.08 o 
   2  -1  11       99.02      124.48     37.47 o 
   3  -1  11      394.54      414.70     75.11 o 
   4  -1  11       24.08       29.18     36.98 o 
   5  -1  11        4.38       -5.31     30.18 o 
   6  -1  11       63.76       85.89     51.07 o 
   7  -1  11       64.08       95.84     55.38 o 
   8  -1  11       49.60       86.39     53.72 o 
  -4   0  11       51.84       99.16     52.56 o 
  -3   0  11      179.07      150.56     58.53 o 
  -2   0  11       11.44       33.99     43.94 o 
  -1   0  11       36.77       36.48     42.61 o 
   0   0  11      132.34      104.32     30.61 o 
   1   0  11      566.85      517.38     53.11 o 
   2   0  11     1193.68     1188.06    101.81 o 
   3   0  11      313.24      332.46     64.50 o 
   4   0  11      431.72      498.77     77.77 o 
   5   0  11      285.61      303.94     67.65 o 
   6   0  11      159.08      168.80     61.52 o 
   7   0  11        0.65      -28.52     39.13 o 
   8   0  11      179.01      231.14     69.64 o 
   9   0  11      142.70      193.50     64.67 o 
  -5   1  11        5.82      -35.65     35.65 o 
  -4   1  11      298.53      188.36     68.48 o 
  -3   1  11       17.60        2.82     39.96 o 
  -2   1  11      115.33      117.40     50.57 o 
  -1   1  11        3.44      -21.89     30.01 o 
   0   1  11      213.83      218.36     39.77 o 
   1   1  11      518.74      563.60     51.21 o 
   2   1  11      941.18     1001.02     91.36 o 
   3   1  11      311.26      280.56     60.85 o 
   4   1  11        1.10       -5.47     23.71 o 
   5   1  11      300.77      396.79     70.80 o 
   6   1  11        1.85       -2.65     40.46 o 
   7   1  11      179.06      202.46     64.34 o 
   8   1  11       19.11       20.23     44.44 o 
   9   1  11        0.86       28.02     42.45 o 
  10   1  11        0.56      -20.06     39.13 o 
  -5   2  11        0.83        1.66     37.81 o 
  -4   2  11       95.38      102.80     56.05 o 
  -3   2  11       11.42      -35.32     35.32 o 
  -2   2  11        9.18       10.94     37.31 o 
  -1   2  11       19.15       14.43     34.32 o 
   0   2  11       11.59       29.98     21.41 o 
   1   2  11      942.30      928.56     84.90 o 
   2   2  11      469.01      448.03     66.99 o 
   3   2  11      476.10      457.65     68.15 o 
   4   2  11        8.59      -21.56     21.56 o 
   5   2  11        9.88      -20.23     21.22 o 
   6   2  11      377.50      367.11     69.81 o 
   7   2  11       15.18        6.85     25.24 o 
   8   2  11       11.93        0.50     33.83 o 
   9   2  11        2.74        2.98     42.45 o 
  10   2  11        0.00       -9.78     36.64 o 
  -5   3  11      107.08      102.97     56.54 o 
  -4   3  11       35.43       10.78     35.32 o 
  -3   3  11        0.14       14.92     32.50 o 
  -2   3  11       47.93       55.38     44.44 o 
  -1   3  11       69.39       38.97     37.81 o 
   0   3  11      644.71      709.85     73.95 o 
   1   3  11      410.73      449.19     64.17 o 
   2   3  11       26.58       48.42     31.84 o 
   3   3  11      138.48      165.65     48.42 o 
   4   3  11      132.54       72.63     36.81 o 
   5   3  11      492.57      591.13     78.10 o 
   6   3  11      323.16      252.14     41.86 o 
   7   3  11      114.17      166.59     36.48 o 
   8   3  11       65.22       83.32     32.81 o 
   9   3  11        9.80       18.02     32.91 o 
  10   3  11       43.45       73.79     51.57 o 
  11   3  11       85.16      134.81     59.69 o 
  -5   4  11       55.00       70.47     49.74 o 
  -4   4  11        0.25       37.81     40.46 o 
  -3   4  11       50.74       97.33     50.41 o 
  -2   4  11      450.16      445.21     74.95 o 
  -1   4  11     1081.86     1047.28     95.51 o 
   0   4  11       32.34       12.10     26.20 o 
   1   4  11       45.77      109.93     37.14 o 
   2   4  11      491.91      487.16     66.66 o 
   3   4  11       67.17       33.83     29.68 o 
   4   4  11      107.72       93.02     40.62 o 
   5   4  11      275.07      219.70     53.06 o 
   6   4  11      354.90      377.97     72.21 o 
   7   4  11      175.48      205.69     39.44 o 
   8   4  11        2.70       10.10     25.11 o 
   9   4  11       69.12      105.90     34.42 o 
  10   4  11        0.26       -4.88     27.68 o 
  11   4  11      103.47      185.22     43.46 o 
  -5   5  11       25.17       96.17     51.24 o 
  -4   5  11        2.35      -28.85     28.85 o 
  -3   5  11      440.44      405.08     76.27 o 
  -2   5  11      522.12      522.15     80.25 o 
   0   5  11      427.16      467.26     63.34 o 
   1   5  11      118.17       87.55     33.66 o 
   2   5  11       24.68       60.19     36.15 o 
   3   5  11       47.49       65.66     33.16 o 
   4   5  11      338.54      368.94     61.68 o 
   5   5  11        4.15       10.35     18.39 o 
   6   5  11      359.91      400.62     47.84 o 
   7   5  11        1.64       -3.90     21.60 o 
   8   5  11      122.32      167.60     67.74 o 
   9   5  11        2.39      -24.03     24.03 o 
  10   5  11      130.20      174.46     50.41 o 
  11   5  11      106.37      174.83     42.71 o 
  -5   6  11        0.05       -0.17     40.46 o 
  -4   6  11       40.13       58.70     44.77 o 
  -3   6  11      147.56      203.12     61.68 o 
  -2   6  11      679.28      849.13     90.70 o 
   0   6  11        0.50       -5.97     21.06 o 
   1   6  11      167.37      229.65     49.91 o 
   2   6  11       35.47       76.94     34.66 o 
   3   6  11      235.12      229.32     52.40 o 
   4   6  11        0.08        4.97     21.06 o 
   5   6  11      109.60      148.16     33.29 o 
   6   6  11        0.23      -16.75     20.04 o 
   7   6  11      118.66      202.21     39.91 o 
   8   6  11        5.65        6.45     22.76 o 
   9   6  11        0.43       -9.31     22.49 o 
  10   6  11       44.26       42.37     31.35 o 
  11   6  11      141.83      147.31     42.25 o 
  -5   7  11       20.86       56.54     48.25 o 
  -4   7  11       31.55       25.04     38.97 o 
  -3   7  11      461.54      593.95     87.22 o 
  -2   7  11      100.48      102.97     48.09 o 
   0   7  11       89.45      106.45     38.97 o 
   1   7  11        3.07      -15.75     24.37 o 
   2   7  11      526.13      563.27     73.29 o 
   3   7  11       90.79       40.13     27.86 o 
   4   7  11      297.61      365.69     45.55 o 
   5   7  11      166.15      171.87     35.76 o 
   6   7  11       67.06      102.69     32.24 o 
   7   7  11      120.60      130.48     34.81 o 
   8   7  11      177.86      191.67     41.35 o 
   9   7  11        0.68       -5.56     42.12 o 
  10   7  11      299.24      311.44     49.08 o 
  11   7  11      255.57      353.18     53.29 o 
  -4   8  11      296.82      359.32     73.46 o 
  -3   8  11      367.01      418.18     78.43 o 
  -2   8  11        1.52       11.77     37.14 o 
   0   8  11      404.48      464.61     67.32 o 
   1   8  11      702.48      773.69     79.42 o 
   2   8  11      197.25      239.10     52.56 o 
   3   8  11      749.72      616.99     71.63 o 
   4   8  11       15.91       45.61     25.00 o 
   5   8  11       66.70       56.19     25.48 o 
   6   8  11      147.38      161.57     36.15 o 
   7   8  11      334.19      389.43     50.58 o 
   8   8  11      148.45      174.14     40.11 o 
   9   8  11      499.84      610.49     61.61 o 
  10   8  11      100.06      130.97     39.80 o 
  11   8  11       70.64      132.43     41.62 o 
  -3   9  11       56.13       59.69     44.44 o 
  -2   9  11      123.37      109.60     47.59 o 
   0   9  11       15.15       38.63     34.49 o 
   1   9  11      471.35      414.70     69.31 o 
   2   9  11      102.14      143.93     50.57 o 
   3   9  11      405.99      440.90     71.47 o 
   4   9  11       31.96       69.08     27.90 o 
   5   9  11      100.50      100.12     31.24 o 
   6   9  11       53.84       45.49     27.65 o 
   7   9  11      412.83      531.01     61.35 o 
   8   9  11      584.94      558.76     60.24 o 
   9   9  11       39.11       79.75     34.41 o 
  10   9  11       44.58       94.74     32.94 o 
  11   9  11       32.73       37.56     31.11 o 
  -2  10  11        5.17        0.00     35.98 o 
   0  10  11       32.42       67.82     39.46 o 
   1  10  11       82.64       85.73     43.77 o 
   2  10  11      415.27      392.32     70.14 o 
   3  10  11        0.26      -13.76     26.36 o 
   4  10  11      391.38      367.26     47.84 o 
   5  10  11      101.15      112.02     32.85 o 
   6  10  11      203.44      224.81     43.10 o 
   7  10  11      193.21      222.42     44.48 o 
   8  10  11      248.59      300.35     49.79 o 
   9  10  11       86.84      103.37     36.02 o 
  10  10  11        0.23        2.68     29.88 o 
   0  11  11      208.39      279.06     62.18 o 
   1  11  11      172.22      200.47     59.03 o 
   2  11  11       50.98      116.73     48.58 o 
   3  11  11      244.48      374.24     69.81 o 
   4  11  11       10.72       53.54     27.77 o 
   5  11  11       20.96       43.80     39.38 o 
   6  11  11       63.66       78.32     32.82 o 
   7  11  11      240.37      277.93     50.58 o 
   8  11  11      150.84       98.66     36.87 o 
   9  11  11        9.15        5.87     28.27 o 
  10  11  11       32.24       42.81     31.70 o 
   4  12  11       26.87       70.28     28.37 o 
   5  12  11        2.41       12.97     22.85 o 
   6  12  11      274.07      367.67     54.70 o 
   7  12  11      326.28      496.42     60.82 o 
   8  12  11       16.40       34.32     30.77 o 
   9  12  11       40.31       33.56     32.55 o 
   1  13  11       67.39       75.78     51.07 o 
   2  13  11       51.93       79.26     51.07 o 
   3  13  11       41.26       46.43     47.75 o 
   4  13  11      110.61      149.90     57.87 o 
   5  13  11      360.54      471.58     82.58 o 
   6  13  11       95.93      155.74     49.83 o 
   7  13  11       84.46      124.67     39.83 o 
   8  13  11       64.07       92.03     50.41 o 
   0  -2  12        7.27       81.41     47.26 o 
   1  -2  12       13.47       24.54     41.79 o 
   2  -2  12        5.92       34.99     44.60 o 
   3  -2  12      133.29      165.15     56.87 o 
   4  -2  12       28.00       84.73     45.93 o 
   5  -2  12      138.56      170.46     58.37 o 
  -2  -1  12      128.70      157.03     57.54 o 
  -1  -1  12        2.03        1.16     38.30 o 
   0  -1  12       59.66       31.18     31.80 o 
   1  -1  12       67.27       48.05     49.50 o 
   2  -1  12       27.82       -8.12     31.67 o 
   3  -1  12      142.78      202.96     62.35 o 
   4  -1  12       50.11       74.78     45.60 o 
   5  -1  12       28.68       45.93     37.47 o 
   6  -1  12      255.94      303.44     77.27 o 
   7  -1  12        0.06       33.49     41.79 o 
  -3   0  12       16.15       15.25     46.10 o 
  -2   0  12      200.76      227.99     68.65 o 
  -1   0  12       55.99       52.40     44.27 o 
   0   0  12        1.43      -17.48     24.38 o 
   1   0  12       12.93        7.39     32.58 o 
   2   0  12      282.42      295.35     46.18 o 
   3   0  12       17.02       27.36     37.47 o 
   4   0  12      210.66      316.04     70.14 o 
   5   0  12      259.08      258.84     60.69 o 
   6   0  12        0.65       -4.97     44.27 o 
   7   0  12      144.23      167.80     64.17 o 
   8   0  12       11.23       26.53     46.76 o 
  -3   1  12      204.17      222.19     69.81 o 
  -2   1  12      107.35       61.02     46.93 o 
  -1   1  12        2.88      -13.93     38.14 o 
   0   1  12      141.44      150.96     37.03 o 
   1   1  12      188.93      226.46     42.56 o 
   2   1  12       99.38      107.45     44.44 o 
   3   1  12      254.82      258.34     61.02 o 
   4   1  12       97.11      114.25     45.93 o 
   5   1  12        0.39       24.21     36.64 o 
   6   1  12        2.86      -17.91     34.16 o 
   7   1  12       14.61       21.56     45.27 o 
   8   1  12       23.54       29.51     44.11 o 
   9   1  12       13.55       -6.30     43.61 o 
  -4   2  12      102.42       85.89     57.70 o 
  -3   2  12       51.44       42.61     44.11 o 
  -2   2  12       44.83       28.19     42.61 o 
  -1   2  12      175.26      221.86     64.67 o 
   0   2  12        5.12       -4.69     20.87 o 
   1   2  12       17.53       39.96     34.66 o 
   2   2  12      183.99      210.42     54.22 o 
   3   2  12      196.64      214.23     58.20 o 
   4   2  12       35.64       55.71     39.80 o 
   5   2  12        5.00       19.23     28.69 o 
   6   2  12      311.96      301.28     70.80 o 
   7   2  12      108.67      116.73     56.87 o 
   8   2  12       43.26       80.09     53.23 o 
   9   2  12       29.45       39.80     41.79 o 
  -4   3  12       27.70      -31.17     35.48 o 
  -3   3  12       68.62       37.64     48.92 o 
  -2   3  12       27.02       26.70     43.11 o 
  -1   3  12      129.82      122.54     54.55 o 
   0   3  12        1.29       13.83     21.65 o 
   1   3  12      332.21      320.19     62.84 o 
   2   3  12      130.63      109.60     44.94 o 
   3   3  12      145.66      128.17     47.92 o 
   4   3  12       32.34        4.48     29.02 o 
   5   3  12      618.64      575.37     81.41 o 
   6   3  12      233.92      302.28     69.64 o 
   7   3  12      503.56      497.61     85.89 o 
   8   3  12       10.60       13.04     29.29 o 
   9   3  12        2.26       14.09     38.80 o 
  10   3  12        0.07      -23.88     32.33 o 
  -4   4  12       16.21        5.47     38.63 o 
  -3   4  12        7.49       67.98     46.59 o 
  -2   4  12       21.09       55.88     37.64 o 
  -1   4  12       95.24      120.55     52.40 o 
   0   4  12      129.34      168.47     44.94 o 
   1   4  12      167.17      188.36     51.57 o 
   2   4  12      846.21      872.18     87.22 o 
   3   4  12       11.06        4.97     28.02 o 
   4   4  12       19.03       33.16     30.01 o 
   5   4  12       12.68       -5.31     29.18 o 
   6   4  12      894.34     1164.35    107.61 o 
   7   4  12        0.23        3.34     24.85 o 
   8   4  12      167.17      208.28     45.35 o 
   9   4  12        2.67      -17.81     25.91 o 
  10   4  12        0.00       -5.45     28.59 o 
  -4   5  12        6.54       -5.31     38.63 o 
  -3   5  12       22.34        9.29     39.80 o 
  -2   5  12      540.68      498.27     82.08 o 
  -1   5  12        4.39       20.06     33.33 o 
   0   5  12      630.31      720.13     74.28 o 
   1   5  12      666.18      820.45     80.42 o 
   2   5  12      118.39      125.02     44.77 o 
   3   5  12      100.97       83.24     36.98 o 
   4   5  12       24.41       28.52     24.87 o 
   5   5  12     1101.11     1119.08     97.66 o 
   6   5  12        7.48       -6.75     39.88 o 
   7   5  12      365.90      375.38     51.54 o 
   8   5  12       31.71       38.38     28.48 o 
   9   5  12       33.18       55.40     32.75 o 
  10   5  12       20.54       -9.32     38.14 o 
  -4   6  12        4.38       57.87     51.90 o 
  -3   6  12       87.85      156.20     59.69 o 
  -2   6  12      463.17      540.89     84.90 o 
  -1   6  12      619.60      719.96     88.54 o 
   0   6  12       37.36       35.98     29.02 o 
   1   6  12      113.43      110.43     39.46 o 
   2   6  12      210.78      175.76     49.58 o 
   3   6  12        5.04      -22.22     22.22 o 
   4   6  12      188.97      222.52     52.40 o 
   5   6  12        7.27       44.60     29.85 o 
   6   6  12       39.30       28.06     26.20 o 
   7   6  12       29.98       48.49     30.17 o 
   8   6  12       10.98        2.31     24.70 o 
   9   6  12      170.13      176.36     41.01 o 
  10   6  12        5.82      -26.01     26.01 o 
  11   6  12        0.59      -12.74     48.17 o 
  -3   7  12      119.44      129.50     56.21 o 
  -2   7  12      312.43      440.73     80.09 o 
   0   7  12       67.27      111.43     38.47 o 
   1   7  12       17.66       26.03     30.01 o 
   2   7  12      149.82       86.72     43.94 o 
   3   7  12      132.75      132.15     45.60 o 
   4   7  12      377.44      357.00     64.00 o 
   5   7  12      147.47      157.64     36.29 o 
   6   7  12       94.73       94.51     33.68 o 
   7   7  12       80.10       50.22     27.59 o 
   8   7  12       10.74       18.61     33.58 o 
   9   7  12       10.23        1.61     24.59 o 
  10   7  12        1.88       18.41     29.47 o 
  11   7  12      168.93      175.97     41.62 o 
  -3   8  12       88.58       53.56     50.57 o 
  -2   8  12      165.08      221.20     61.85 o 
   0   8  12        9.74       11.11     30.01 o 
   1   8  12      386.93      342.90     65.16 o 
   2   8  12        9.93       20.56     31.34 o 
   3   8  12      651.02      730.58     81.75 o 
   4   8  12       26.81        1.33     30.18 o 
   5   8  12       75.77       86.38     37.97 o 
   6   8  12       48.70       27.14     24.38 o 
   7   8  12        2.67        2.18     24.47 o 
   8   8  12       26.87       35.52     29.43 o 
   9   8  12       20.41       35.36     26.69 o 
  10   8  12       80.47      117.22     39.02 o 
  -2   9  12      325.59      422.00     78.93 o 
   0   9  12        2.10       28.52     31.01 o 
   1   9  12        0.48      -14.26     22.72 o 
   2   9  12      611.65      639.88     78.76 o 
   3   9  12       35.46       65.99     39.63 o 
   4   9  12      297.51      359.32     68.65 o 
   5   9  12        7.45       -9.44     18.50 o 
   6   9  12       41.82       50.28     28.37 o 
   7   9  12      124.26      174.24     43.41 o 
   8   9  12      124.87      206.05     42.67 o 
   9   9  12        3.87       20.76     33.25 o 
  10   9  12      120.98      198.79     49.99 o 
  -2  10  12       78.82      204.45     64.67 o 
   0  10  12        0.42      -19.40     27.19 o 
   1  10  12      176.20      180.07     56.87 o 
   2  10  12       73.75       66.33     41.45 o 
   3  10  12      152.69      148.57     49.25 o 
   4  10  12      320.99      431.45     75.45 o 
   5  10  12      110.12      146.75     36.70 o 
   6  10  12        2.80        0.36     24.33 o 
   7  10  12        8.85       10.58     24.86 o 
   8  10  12       83.89      108.82     37.88 o 
   9  10  12       62.85       81.78     37.66 o 
  10  10  12        2.40        2.87     26.36 o 
   0  11  12        5.10       20.89     39.63 o 
   1  11  12       10.77       25.04     37.81 o 
   2  11  12       11.20       10.11     36.15 o 
   3  11  12      238.52      293.99     66.16 o 
   4  11  12       86.20      102.72     33.77 o 
   5  11  12      121.94      143.54     37.12 o 
   6  11  12       19.94       20.15     25.95 o 
   7  11  12       94.31      121.49     40.05 o 
   8  11  12      195.06      227.54     46.78 o 
   9  11  12        0.52       13.15     32.67 o 
   1  12  12        1.07       54.39     42.78 o 
   2  12  12       94.76      166.15     61.02 o 
   3  12  12       71.32      132.32     54.06 o 
   4  12  12       97.92      163.66     59.86 o 
   5  12  12       16.07       15.83     33.41 o 
   6  12  12       16.84       18.09     25.30 o 
   7  12  12      228.02      247.23     80.34 o 
   8  12  12       17.92       67.03     33.58 o 
   3  13  12        0.11      100.48     47.26 o 
   4  13  12       57.92      231.31     57.21 o 
   5  13  12       43.83       60.41     38.39 o 
   6  13  12      141.94      201.88     66.82 o 
   0   0  13       33.50       33.49     47.75 o 
   1   0  13       91.76       84.74     47.92 o 
   2   0  13      109.56      118.43     37.87 o 
   4   0  13        1.75       -0.50     28.19 o 
   5   0  13       54.60      142.43     52.40 o 
   6   0  13       21.16       57.37     38.63 o 
  -1   1  13      127.67      100.65     53.72 o 
   0   1  13       84.28       26.03     41.45 o 
   1   1  13       31.76       22.45     28.08 o 
   2   1  13        8.49        6.22     24.91 o 
   3   1  13      224.75      238.61     63.51 o 
   4   1  13       24.19       46.59     40.79 o 
   5   1  13       80.77       37.31     34.99 o 
   6   1  13      213.16      340.25     74.62 o 
   7   1  13        6.28       21.39     43.77 o 
  -2   2  13      293.19      263.64     72.13 o 
  -1   2  13       89.95      145.58     59.86 o 
   0   2  13        2.03       -6.80     34.32 o 
   1   2  13      208.02      186.95     41.78 o 
   2   2  13      117.89       96.84     45.93 o 
   3   2  13       28.19       55.38     40.96 o 
   4   2  13       33.50       36.48     35.82 o 
   5   2  13       47.21       93.35     40.62 o 
   6   2  13        4.37      -27.53     27.53 o 
   7   2  13        3.30        1.16     39.30 o 
   8   2  13        0.05       38.97     46.93 o 
  -2   3  13        0.03       14.92     38.30 o 
  -1   3  13        0.94      -28.69     36.98 o 
   0   3  13      510.30      484.51     83.57 o 
   1   3  13       63.87       52.23     43.94 o 
   2   3  13      190.46      173.28     54.72 o 
   3   3  13      173.71      199.31     58.20 o 
   4   3  13       19.96       12.77     34.16 o 
   5   3  13        0.79       -2.32     26.70 o 
   6   3  13       39.67       36.48     34.49 o 
   7   3  13       41.04      -17.74     43.77 o 
   8   3  13      119.75      154.37     61.35 o 
   9   3  13        6.90       17.41     46.43 o 
  -2   4  13        5.59       -1.16     41.79 o 
  -1   4  13       50.86       28.52     45.27 o 
   0   4  13       71.75       82.91     47.42 o 
   1   4  13      128.34      117.23     50.41 o 
   2   4  13      917.02      955.42     96.67 o 
   3   4  13      207.70      265.63     61.35 o 
   4   4  13       98.95      139.45     51.57 o 
   5   4  13       59.95       62.68     43.28 o 
   6   4  13      588.49      657.62     89.87 o 
   7   4  13      243.79      301.12     75.45 o 
   8   4  13       82.84      116.32     39.07 o 
   9   4  13      106.10      205.59     46.13 o 
  -2   5  13       56.45       93.19     46.59 o 
  -1   5  13        1.83      -30.34     30.34 o 
   1   5  13      668.66      750.14     84.73 o 
   2   5  13       10.76       13.27     35.15 o 
   3   5  13      938.42      822.11     89.37 o 
   4   5  13       37.38       23.38     33.16 o 
   5   5  13       91.11      136.80     49.91 o 
   6   5  13        5.34       40.46     38.30 o 
   7   5  13      657.68      713.33     98.66 o 
   8   5  13       46.92       97.01     36.81 o 
   9   5  13       46.57      111.71     37.76 o 
  -2   6  13       59.03       77.77     45.76 o 
  -1   6  13      315.97      352.69     77.10 o 
   1   6  13      231.79      271.44     61.52 o 
   3   6  13        1.77      -16.91     27.53 o 
   4   6  13       50.36       13.27     29.85 o 
   5   6  13        9.49        8.79     28.69 o 
   6   6  13      629.42      735.88     85.89 o 
   7   6  13       84.97       95.94     41.70 o 
   8   6  13       58.89      106.51     35.13 o 
   9   6  13        7.11       -1.41     27.46 o 
  10   6  13        2.11       26.36     30.21 o 
  -2   7  13      100.44      157.52     58.37 o 
  -1   7  13        7.30      -30.34     30.34 o 
   1   7  13      141.54       99.82     45.76 o 
   2   7  13        2.05        7.30     33.83 o 
   3   7  13       11.42       27.19     36.15 o 
   4   7  13        0.63      -24.37     26.53 o 
   5   7  13      183.39      118.23     49.41 o 
   6   7  13       92.13      147.78     36.99 o 
   7   7  13       20.05       23.02     25.49 o 
   8   7  13       15.10       19.39     28.70 o 
   9   7  13        7.52       47.97     32.07 o 
  10   7  13      119.92      174.74     41.54 o 
  -2   8  13        0.71        9.29     42.12 o 
  -1   8  13      187.59      385.02     81.91 o 
   1   8  13        3.65        8.12     30.18 o 
   2   8  13       61.81       75.28     42.45 o 
   3   8  13       74.59      141.77     47.26 o 
   4   8  13      196.04      255.52     64.17 o 
   5   8  13       46.64       88.54     41.62 o 
   6   8  13       54.85       53.51     29.68 o 
   7   8  13      190.48      212.73     44.13 o 
   8   8  13        0.53        0.59     27.61 o 
   9   8  13       35.55       75.51     32.72 o 
   1   9  13        0.33       24.37     33.49 o 
   2   9  13      229.87      231.97     61.52 o 
   3   9  13       89.10      106.45     46.10 o 
   4   9  13      189.49      225.51     59.86 o 
   5   9  13       36.79       83.57     35.82 o 
   6   9  13       63.92       84.35     30.56 o 
   7   9  13       64.51       57.19     30.77 o 
   8   9  13       12.31      -18.96     24.62 o 
   9   9  13        2.85       26.87     28.37 o 
   1  10  13       27.93        3.32     33.83 o 
   2  10  13       49.63      135.64     47.26 o 
   3  10  13      439.41      469.92     78.43 o 
   4  10  13        2.17       17.91     30.34 o 
   5  10  13       26.95       99.33     32.34 o 
   6  10  13       13.04       24.21     27.86 o 
   7  10  13        1.03       -0.50     26.14 o 
   8  10  13       59.68       73.22     34.76 o 
   9  10  13       25.40       15.28     26.12 o 
   1  11  13        5.08       -4.81     35.82 o 
   2  11  13      218.65      247.06     64.17 o 
   3  11  13        0.40        4.15     35.15 o 
   4  11  13      155.02      246.73     66.82 o 
   5  11  13      119.49      152.55     40.84 o 
   6  11  13      116.92      200.97     43.21 o 
   7  11  13        1.61       -3.30     26.09 o 
   8  11  13       17.10       32.62     28.43 o 
   3  12  13       57.95       35.15     38.47 o 
   4  12  13       34.39       59.53     47.09 o 
   5  12  13      104.37      123.74     37.93 o 
   6  12  13       41.86       73.10     31.07 o 
   1   2  14        7.58       13.08     28.60 o 
   2   2  14       40.92       27.42     49.83 o 
   3   2  14        3.03       18.74     33.33 o 
   4   2  14       28.64       14.76     33.83 o 
   0   3  14        1.52      -14.09     34.99 o 
   1   3  14       13.20       21.64     26.50 o 
   2   3  14       58.08      103.97     48.42 o 
   3   3  14       56.27       41.62     40.62 o 
   4   3  14       27.66       -8.29     30.18 o 
   5   3  14       14.38       28.85     31.01 o 
   6   3  14       52.83       33.00     33.99 o 
   0   4  14        0.48       48.09     43.44 o 
   1   4  14      292.12      281.24     49.22 o 
   2   4  14       44.96       92.19     48.42 o 
   3   4  14       79.08       77.77     40.62 o 
   4   4  14       94.30       70.31     46.93 o 
   5   4  14       29.29      -12.93     31.84 o 
   6   4  14        2.83       -9.45     27.36 o 
   7   4  14       94.42       83.40     50.74 o 
   0   5  14      113.71       56.87     44.94 o 
   1   5  14       45.76       10.94     35.48 o 
   2   5  14      176.48      230.15     63.34 o 
   3   5  14      292.29      335.28     70.64 o 
   4   5  14      189.95      267.46     69.64 o 
   5   5  14       35.78       42.78     40.96 o 
   6   5  14       47.61       86.22     40.29 o 
   7   5  14      120.46       98.16     54.39 o 
   8   5  14      227.53      273.43     70.64 o 
   0   6  14       34.98      -12.77     34.32 o 
   1   6  14        2.02       24.71     35.82 o 
   2   6  14      344.35      402.76     75.78 o 
   3   6  14      204.41      151.72     54.72 o 
   4   6  14      299.08      245.40     64.17 o 
   5   6  14       68.69       82.91     45.10 o 
   6   6  14      292.34      301.95     68.65 o 
   7   6  14      196.68      207.60     64.17 o 
   8   6  14      147.76      184.99     45.90 o 
   1   7  14       70.72       89.37     45.76 o 
   2   7  14       11.91        7.96     30.18 o 
   3   7  14      247.17      260.99     61.35 o 
   4   7  14       69.62       67.49     38.80 o 
   5   7  14       46.91       70.97     43.44 o 
   6   7  14      116.75      114.41     47.09 o 
   7   7  14      123.22      182.11     43.31 o 
   8   7  14      243.41      323.67     56.54 o 
   1   8  14        1.14      -12.10     28.85 o 
   2   8  14       33.62       36.98     37.47 o 
   3   8  14       26.05       18.57     35.65 o 
   4   8  14       45.25       31.50     37.97 o 
   5   8  14       13.02       23.38     35.82 o 
   6   8  14       37.34       65.00     38.30 o 
   7   8  14      395.38      382.39     56.02 o 
   8   8  14        2.13       -4.26     26.84 o 
   1   9  14       67.40      111.10     47.09 o 
   2   9  14        3.28       -6.80     28.85 o 
   3   9  14      125.61      112.42     49.08 o 
   4   9  14       42.32       57.04     42.28 o 
   5   9  14      122.61      172.11     53.06 o 
   6   9  14      220.91      274.26     64.17 o 
   7   9  14       46.93      111.45     36.52 o 
   8   9  14       50.11       55.98     28.28 o 
   2  10  14       16.44       38.47     35.65 o 
   3  10  14      142.80      166.64     54.72 o 
   4  10  14      182.14      341.91     72.96 o 
   5  10  14        0.21      -17.24     28.19 o 
   6  10  14      139.28      184.02     42.95 o 
   7  10  14       94.51       56.60     32.11 o 
   4  11  14      169.25      261.65     64.00 o 
   5  11  14      121.55      157.85     53.23 o 
   3   6  15      240.53      243.58     61.85 o 
   4   6  15       18.42       23.55     35.82 o 
   5   6  15      151.30      183.56     54.22 o 
   3   7  15       73.84      117.06     47.42 o 
   5   7  15       13.52       31.84     36.81 o 
                                                 
